# Supplementary material for: Discovering Loci for Breeding Prospective and Phenology in Wheat Mediterranean Landraces by Environmental and eigenGWAS
Source: Int J Mol Sci. 2023 Jan 15;24(2):1700. doi: 10.3390/ijms24021700 (PMC9863576; doi:10.3390/ijms24021700)
Supplement: Supplementary file 1 [file ijms-24-01700-s001.zip › Table S1.xlsx]

## Sheet: Table S1
Table S1. Landraces used in this study. Climatic region is defined according to Royo et al. [22] and genetic subpopulation according Rufo et al. [12]
Country	Cultivar	Climatic region	Climate	Genetic subpopulation
Albania	TRI 1667	North Balkan	Most cold	SP2
Albania	TRI 2100	North Balkan	Most cold	SP2
Algeria	Ali Ben Makhloul	South West	Warm	SP3
Algeria	Bahatane	South West	Warm	SP3
Algeria	Ble' du dahra-baal	South West	Warm	SP1
Algeria	Khalof	South West	Warm	SP3
Algeria	Krelof - A	South West	Warm	SP2
Algeria	Mahon 7295	South West	Warm	SP1
Algeria	Mahon Demias	South West	Warm	SP1
Algeria	MG 17956	South West	Warm	SP3
Algeria	MG 17999	South West	Warm	SP2
Algeria	MG 18006	South West	Warm	SP2
Algeria	MG 18013	South West	Warm	SP1
Algeria	MG 18036	South West	Warm	SP1
Algeria	MG 18049	South West	Warm	SP1
Bosnia & Herzegovina	408-IV/61	North Balkan	Most cold	SP2
Bosnia & Herzegovina	Moriborska	North Balkan	Most cold	SP2
Bosnia & Herzegovina	Ranka	North Balkan	Most cold	SP2
Bulgaria	TRI 1313	North Balkan	Most cold	SP2
Bulgaria	TRI 7819	North Balkan	Most cold	SP2
Bulgaria	TRI 7821	North Balkan	Most cold	SP2
Croatia	986	North Coast	Most cold	SP2
Croatia	Croatia 3	North Coast	Most cold	SP2
Croatia	Croatia 6	North Coast	Most cold	SP2
Cyprus	TRI 10515	South West	Warm	Admixed
Cyprus	TRI 10526	South West	Warm	SP3
Cyprus	TRI 10531	South West	Warm	SP3
Cyprus	TRI 10561	South West	Warm	Admixed
Cyprus	TRI 10590	South West	Warm	SP1
Egypt	Gibson	South East	Most warm	SP3
Egypt	Hauch	South East	Most warm	SP3
Egypt	Hindi 62	South East	Most warm	SP3
Egypt	Hindiffino crible	South East	Most warm	Admixed
Egypt	Hindiffino non crible	South East	Most warm	SP3
Egypt	Mokhtar	South East	Most warm	SP1
Egypt	Sachah	South East	Most warm	SP2
France	Bladette de Besplas	North Coast	Most cold	SP2
France	Bladette de puylaurens	North Coast	Most cold	SP2
France	Ble Blanc de la Reole	North Coast	Most cold	SP2
France	Mars Rouge Sans Barbe	North Coast	Most cold	SP2
France	Saisette	North Coast	Most cold	Admixed
France	Touzelle Belle Abec	North Coast	Most cold	SP1
France	Touzelle Blanche Barbu	North Coast	Most cold	SP2
France	Touzelle Originario	North Coast	Most cold	Admixed
France	Touzelle Rouge de Provence	North Coast	Most cold	Admixed
Greece	TRI 1425	North Coast	Cold	SP2
Greece	TRI 1686	North Coast	Cold	SP1
Greece	TRI 17989	North Coast	Cold	Admixed
Greece	TRI 2060	North Coast	Cold	SP1
Greece	TRI 2071	North Coast	Cold	Admixed
Greece	TRI 2129	North Coast	Cold	SP2
Israel	100017310	South East	Most warm	SP1
Israel	CGN04191	South East	Most warm	Admixed
Israel	CGN06182	South East	Most warm	SP1
Israel	CGN06204	South East	Most warm	SP1
Israel	Palestinskaya	South East	Most warm	Admixed
Italy	Cappelli	North Coast	Cold	SP1
Italy	Cappellina	North Coast	Cold	SP2
Italy	Solina	North Coast	Cold	SP2
Italy	TRI 14055	North Coast	Cold	SP2
Italy	TRI 14173	North Coast	Cold	SP2
Italy	TRI 14842	North Coast	Cold	SP1
Italy	TRI 15219	North Coast	Cold	Admixed
Italy	TRI 15226	North Coast	Cold	Admixed
Italy	TRI 15321	North Coast	Cold	SP1
Italy	TRI 16895	North Coast	Cold	SP3
Jordan	25	South East	Most warm	SP3
Jordan	100017411	South East	Most warm	SP1
Jordan	Dorziyeh Karak - B	South East	Most warm	SP3
Jordan	SY 271	South East	Most warm	Admixed
Lebanon	Beyrouth 11	South West	Warm	SP3
Lebanon	Beyrouth 3	South West	Warm	SP2
Lebanon	Salamouni	South West	Warm	SP3
Libya	TRI 14643	South East	Most warm	SP3
Libya	TRI 14668	South East	Most warm	SP3
Macedonia	309-VII/33	North Balkan	Most cold	SP2
Macedonia	340-VII/45	North Balkan	Most cold	SP2
Macedonia	Stara bela	North Balkan	Most cold	SP2
Macedonia	VII/1-B	North Balkan	Most cold	SP2
Morocco	Canivano	South West	Warm	SP1
Morocco	CGN04157 - A	South West	Warm	Admixed
Morocco	CGN04158	South West	Warm	SP1
Morocco	CGN06246	South West	Warm	SP1
Morocco	CGN06247	South West	Warm	SP1
Morocco	CGN06248	South West	Warm	SP1
Morocco	CGN06252	South West	Warm	SP1
Morocco	CGN06255	South West	Warm	SP1
Morocco	CGN06260	South West	Warm	Admixed
Morocco	CGN06264	South West	Warm	SP1
Morocco	CGN06266	South West	Warm	Admixed
Morocco	CGN06269	South West	Warm	SP1
Morocco	CGN06271	South West	Warm	Admixed
Morocco	CGN06284	South West	Warm	Admixed
Morocco	CGN06297	South West	Warm	SP1
Morocco	Fez 2	South West	Warm	SP1
Morocco	Recio	South West	Warm	SP1
Morocco	TRI 18287	South West	Warm	SP1
Morocco	TRI 18291	South West	Warm	SP1
Morocco	TRI 18308	South West	Warm	SP1
Portugal	Magueija	North Coast	Most cold	SP2
Portugal	Santareno	North Coast	Most cold	SP2
Portugal	Temporao de coruche	North Coast	Most cold	SP2
Portugal	Tremes branco	North Coast	Most cold	SP1
Romania	Bistra	North Balkan	Most cold	SP2
Romania	Pades	North Balkan	Most cold	SP2
Romania	Solonetu nou	North Balkan	Most cold	SP2
Romania	SVGB10195	North Balkan	Most cold	SP2
Serbia	41-II/4-B	North Balkan	Most cold	SP2
Serbia	Crvenica	North Balkan	Most cold	SP2
Serbia	Legan bez osja	North Balkan	Most cold	SP2
Serbia	Piskulja	North Balkan	Most cold	SP2
Spain	Blat petit de Olot	North Coast	Cold	SP1
Spain	Cabezorro	North Coast	Cold	SP1
Spain	Candeal	North Coast	Cold	SP2
Spain	Chamorro de Villadiego	North Coast	Cold	SP2
Spain	Extremo Sur Argelino	North Coast	Cold	SP2
Spain	Hembrilla de Jerga	North Coast	Cold	SP2
Spain	Isla de Fuerteventura	North Coast	Cold	SP2
Spain	Negrete de Cañaveras	North Coast	Cold	SP2
Spain	Pelon blanco	North Coast	Cold	Admixed
Spain	Raton de Belalcazar	North Coast	Cold	SP1
Spain	Xeixa Tarragona	North Coast	Cold	SP1
Syria	401	South East	Warm	SP1
Syria	Aleppo 21	South East	Warm	Admixed
Syria	Aleppo 28	South East	Warm	SP3
Syria	Aleppo 32	South East	Warm	SP3
Syria	Aleppo 33	South East	Warm	SP3
Syria	Damaskus 12	South East	Warm	SP3
Syria	Damaskus 8	South East	Warm	SP1
Syria	K1140	South East	Warm	Admixed
Syria	Kaundouhari	South East	Warm	SP3
Syria	Salamuni - A	South East	Warm	Admixed
Syria	TRI 8375	South East	Warm	SP1
Tunisia	Allorca	South West	Warm	SP2
Tunisia	Florence 193	South West	Warm	SP2
Tunisia	Sbei noir	South West	Warm	SP1
Tunisia	TRI 17002	South West	Warm	Admixed
Tunisia	TRI 17006	South West	Warm	SP3
Turkey	763	North Coast	Cold	Admixed
Turkey	1170	North Coast	Cold	Admixed
Turkey	1552	North Coast	Cold	SP2
Turkey	2103	North Coast	Cold	SP3
Turkey	2933	North Coast	Cold	SP3
Turkey	2936	North Coast	Cold	SP3
Turkey	811 (B)	North Coast	Cold	SP3
Turkey	Edirne	North Coast	Cold	SP3
Turkey	Gemir - B	North Coast	Cold	SP3
Turkey	Kirmizi kiluk - A	North Coast	Cold	SP3
Turkey	Ormece	North Coast	Cold	SP3
Turkey	Saribasak	North Coast	Cold	SP3
Turkey	T-317	North Coast	Cold	SP2
Turkey	Yazlik	North Coast	Cold	SP3
Turkey	Yumusak	North Coast	Cold	SP3
