# Supplementary material for: Discovering Loci for Breeding Prospective and Phenology in Wheat Mediterranean Landraces by Environmental and eigenGWAS
Source: Int J Mol Sci. 2023 Jan 15;24(2):1700. doi: 10.3390/ijms24021700 (PMC9863576; doi:10.3390/ijms24021700)
Supplement: Supplementary file 1 [file ijms-24-01700-s001.zip › Table S2.xlsx]

## Sheet: Table S2
Table S2: Monthly rainfall and minimum (Tmin) and maximum (Tmax) temperatures during the growth cycle of each growing season in the experimental field. It is included the average of the period 2006-2021.
		December	January	February	March	April	May	June
Tmax	2016	9.9	13.5	15.3	16.8	20.8	24.5	30.5
(°C)	2017	7.5	9.2	14.5	19.7	22.8	27.7	32.8
	2018	9.1	13.3	11.9	16.8	21	24.8	30
	2006-2021	9.64713	9.70981	13.6278	17.2037	20.3154	24.7002	29.5776
Tmin	2016	3.2	3.4	3.4	4.3	7.6	10.5	15.4
(°C)	2017	2.4	-0.3	4.4	5.6	7.1	12.1	17.4
	2018	-0.8	2.9	0.4	4.5	8.3	11.3	16.5
	2006-2021	1.33674	0.696411	1.46291	3.74086	6.95261	10.3187	14.4678
Rainfall	2016	2.8	10.7	64.3	22.2	53	50.7	3.5
(mm)	2017	6.4	14	14.3	81.2	2.9	25	35.9
	2018	9.6	25.8	41.5	33.4	77.5	65.6	8.7
	2006-2021	16.7571	27.4533	17.9667	31.8267	51.12	39.0867	29.92
