# Supplementary material for: Discovering Loci for Breeding Prospective and Phenology in Wheat Mediterranean Landraces by Environmental and eigenGWAS
Source: Int J Mol Sci. 2023 Jan 15;24(2):1700. doi: 10.3390/ijms24021700 (PMC9863576; doi:10.3390/ijms24021700)
Supplement: Supplementary file 1 [file ijms-24-01700-s001.zip › Table S3.xlsx]

## Sheet: Table S3
Table S3. Phenology assesment during the 3 years of field trials (2016, 2017, 2018) and the mean across years
Code	D45_16	D55_16	D65_16	D87_16	DBA_16	GFD_16	D45_17	D55_17	D65_17	D87_17	DBA_17	GFD_17	D45_18	D55_18	D65_18	D87_18	DBA_18	GFD_18	D45	D55	D65	D87	DBA	GFD
BW003	129	136	144	179	15	35	138	146	152	183	14	31	154	160	167	201	13	34	140.333	147.333	154.333	187.667	14	33.3333
BW010	140	151	160	183	20	23	148	158	164	189	16	25	160	171	175	210	15	35	149.333	160	166.333	194	17	27.6667
BW012	129	139	144	190	15	46	136	146	149	186	13	37	154	160	164	201	10	37	151	162.667	167	192	16	25
BW017	143	155	160	185	17	25	151	160	165	191	14	26	161	171	175	204	14	29	151.667	162	166.667	193.333	15	26.6667
BW027	143	154	160	184	17	24	153	162	167	197	14	30	162	173	177	213	15	36	152.667	163	168	198	15.3333	30
BW035	141	153	160	184	19	24	149	159	164	190	15	26	161	173	176	206	15	30	150.333	161.667	166.667	193.333	16.3333	26.6667
BW055	143	155	160	184	17	24	150	160	165	190	15	25	161	174	177	209	16	32	151.333	163	167.333	194.333	16	27
BW056	139	153	160	183	21	23	152	164	167	193	15	26	161	175	178	210	17	32	150.667	164	168.333	195.333	17.6667	27
BW061	133	143	149	191	16	42	143	150	155	185	12	30	155	166	172	200	17	28	143.667	153	158.667	192	15	33.3333
BW062	131	142	147	179	16	32	142	151	154	185	12	31	155	163	169	200	14	31	142.667	152	156.667	188	14	31.3333
BW064	125	134	139	180	14	41	135	142	147	183	12	36	149	158	164	204	15	40	136.333	144.667	150	189	13.6667	39
BW065	129	137	144	190	15	46	140	147	152	183	12	31	154	162	169	200	15	31	141	148.667	155	191	14	36
BW068	132	141	147	190	15	43	142	150	155	185	13	30	157	167	172	200	15	28	143.667	152.667	158	191.667	14.3333	33.6667
BW121	130	137	144	183	14	39	137	145	150	182	13	32	153	158	166	199	13	33	140	146.667	153.333	188	13.3333	34.6667
BW123	136	146	150	182	14	32	147	155	159	187	12	28	156	167	171	203	15	32	146.333	156	160	190.667	13.6667	30.6667
BW124	132	141	146	183	14	37	143	151	155	185	12	30	154	166	171	204	17	33	143	152.667	157.333	190.667	14.3333	33.3333
BW129	127	135	140	181	13	41	138	146	151	184	13	33	149	158	166	198	17	32	138	146.333	152.333	187.667	14.3333	35.3333
BW136	134	143	152	178	18	26	135	142	148	177	13	29	153	158	165	198	12	33	140.667	147.667	155	184.333	14.3333	29.3333
BW138	126	132	141	190	15	49	135	143	148	178	13	30	152	158	165	199	13	34	137.667	144.333	151.333	189	13.6667	37.6667
BW139	134	142	147	185	13	38	143	151	156	186	13	30	155	164	171	202	16	31	144	152.333	158	191	14	33
BW142	137	144	152	183	15	31	144	153	159	191	15	32	155	166	171	202	16	31	145.333	154.333	160.667	192	15.3333	31.3333
BW143	135	145	150	192	15	42	143	152	157	186	14	29	156	167	172	202	16	30	144.667	154.667	159.667	193.333	15	33.6667
BW147	137	148	156	182	19	26	149	156	162	188	13	26	158	168	173	206	15	33	148	157.333	163.667	192	15.6667	28.3333
BW151	142	154	158	190	16	32	152	163	166	193	14	27	162	174	176	211	14	35	152	163.667	166.667	198	14.6667	31.3333
BW160	135	143	150	190	15	40	144	154	159	190	15	31	137	166	171	206	34	35	138.667	154.333	160	195.333	21.3333	35.3333
BW169	139	150	155	185	16	30	147	158	163	189	16	26	160	170	174	209	14	35	148.667	159.333	164	194.333	15.3333	30.3333
BW191	145	154	162	186	17	24	155	161	167	189	12	22	164	175	178	206	14	28	154.667	163.333	169	193.667	14.3333	24.6667
BW194	127	135	141	184	14	43	138	143	149	184	11	35	153	157	166	199	13	33	139.333	145	152	189	12.6667	37
BW195	131	139	147	185	16	38	142	147	154	186	12	32	154	160	169	200	15	31	142.333	148.667	156.667	190.333	14.3333	33.6667
BW199	136	144	153	188	17	35	144	155	162	188	18	26	156	166	172	204	16	32	145.333	155	162.333	193.333	17	31
BW200	129	136	142	188	13	46	137	144	148	185	11	37	154	158	168	201	14	33	140	146	152.667	191.333	12.6667	38.6667
BW201	135	144	152	180	17	28	143	152	158	185	15	27	154	163	169	203	15	34	144	153	159.667	189.333	15.6667	29.6667
BW207	127	138	144	186	17	42	140	147	151	188	11	37	154	161	169	205	15	36	140.333	148.667	154.667	193	14.3333	38.3333
BW213	141	152	156	187	15	31	149	162	165	193	16	28	161	174	177	210	16	33	150.333	162.667	166	196.667	15.6667	30.6667
BW214	140	154	160	188	20	28	151	164	168	195	17	27	163	177	180	213	17	33	151.333	165	169.333	198.667	18	29.3333
BW216	140	150	155	188	15	33	152	162	166	189	14	23	163	175	178	211	15	33	151.667	162.333	166.333	196	14.6667	29.6667
BW225	139	149	154	183	15	29	147	156	162	193	15	31	160	173	179	210	19	31	148.667	159.333	165	195.333	16.3333	30.3333
BW226	139	150	156	179	17	23	149	159	164	191	15	27	161	174	177	210	16	33	149.667	161	165.667	193.333	16	27.6667
BW227	141	153	159	187	18	28	132	160	164	193	32	29	162	167	172	212	10	40	145	160	165	197.333	20	32.3333
BW228	134	144	150	182	16	32	142	150	154	186	12	32	155	164	170	202	15	32	143.667	152.667	158	190	14.3333	32
BW230	136	145	149	192	13	43	147	155	159	189	12	30	157	168	173	203	16	30	146.667	156	160.333	194.667	13.6667	34.3333
BW240	136	146	152	186	16	34	146	152	158	189	12	31	159	166	172	206	13	34	147	154.667	160.667	193.667	13.6667	33
BW264	141	150	156	188	15	32	152	162	166	193	14	27	162	174	177	209	15	32	151.667	162	166.333	196.667	14.6667	30.3333
BW270	139	149	155	183	16	28	148	158	162	189	14	27	161	171	175	205	14	30	149.333	159.333	164	192.333	14.6667	28.3333
BW274	132	139	145	190	13	45	140	148	153	186	13	33	155	162	168	201	13	33	142.333	149.667	155.333	192.333	13	37
BW277	134	141	148	NA	14	NA	141	149	153	184	12	31	155	163	168	201	13	33	143.333	151	156.333	192.5	13	36.1667
BW288	138	148	156	NA	18	NA	146	156	162	186	16	24	156	169	174	203	18	29	146.667	157.667	164	194.5	17.3333	30.5
BW294	136	144	149	NA	13	NA	146	155	161	188	15	27	158	170	174	203	16	29	146.667	156.333	161.333	195.5	14.6667	34.1667
BW297	142	152	156	181	14	25	149	160	164	188	15	24	162	174	176	206	14	30	151	162	165.333	191.667	14.3333	26.3333
BW303	147	156	162	184	15	22	154	164	167	191	13	24	164	175	178	210	14	32	155	165	169	195	14	26
BW304	146	156	160	190	14	30	154	164	167	193	13	26	164	175	178	209	14	31	154.667	165	168.333	197.333	13.6667	29
BW350	131	139	145	183	14	38	141	147	153	183	12	30	155	162	168	200	13	32	142.333	149.333	155.333	188.667	13	33.3333
BW354	130	138	144	190	14	46	139	146	150	183	11	33	154	161	168	200	14	32	141	148.333	154	191	13	37
BW355	127	136	141	191	14	50	137	146	152	182	15	30	153	158	166	195	13	29	139	146.667	153	189.333	14	36.3333
BW359	129	136	144	191	15	47	138	146	152	183	14	31	148	158	164	199	16	35	138.333	146.667	153.333	191	15	37.6667
BW360	132	140	147	188	15	41	141	148	153	185	12	32	154	162	168	199	14	31	142.333	150	156	190.667	13.6667	34.6667
BW361	134	143	149	179	15	30	143	150	155	187	12	32	156	164	171	200	15	29	144.333	152.333	158.333	188.667	14	30.3333
BW367	136	148	155	189	19	34	145	156	162	192	17	30	156	171	175	208	19	33	145.667	158.333	164	196.333	18.3333	32.3333
BW368	136	146	152	NA	16	NA	146	154	159	186	13	27	159	169	173	205	14	32	147	156.333	161.333	195.5	14.3333	34.1667
BW369	136	149	153	186	17	33	148	158	162	189	14	27	158	167	172	203	14	31	147.333	158	162.333	192.667	15	30.3333
BW371	142	150	156	180	14	24	149	157	163	190	14	27	161	171	175	204	14	29	150.667	159.333	164.667	191.333	14	26.6667
BW374	140	150	156	NA	16	NA	148	160	164	189	16	25	162	173	177	205	15	28	150	161	165.667	197	15.6667	31.3333
BW375	146	156	162	183	16	21	152	162	166	192	14	26	162	173	177	208	15	31	153.333	163.667	168.333	194.333	15	26
BW379	135	146	153	187	18	34	147	158	164	194	17	30	157	170	174	207	17	33	146.333	158	163.667	196	17.3333	32.3333
BW387	131	138	145	184	14	39	138	146	150	182	12	32	154	160	165	199	11	34	141	148	153.333	188.333	12.3333	35
BW393	135	147	155	193	20	38	147	155	161	190	14	29	156	171	175	207	19	32	146	157.667	163.667	196.667	17.6667	33
BW399	132	142	149	189	17	40	142	150	154	188	12	34	154	163	170	200	16	30	142.667	151.667	157.667	192.333	15	34.6667
BW401	129	136	144	190	15	46	137	145	150	183	13	33	155	160	164	201	9	37	140.333	147	152.667	191.333	12.3333	38.6667
BW405	131	138	144	180	13	36	138	146	151	182	13	31	154	160	167	197	13	30	141	148	154	186.333	13	32.3333
BW410	131	139	145	NA	14	NA	141	147	152	183	11	31	154	162	169	200	15	31	142	149.333	155.333	191.5	13.3333	36.1667
BW419	140	150	156	NA	16	NA	147	156	164	191	17	27	161	173	176	206	15	30	149.333	159.667	165.333	198.5	16	33.1667
BW420	138	150	155	186	17	31	145	158	163	188	18	25	159	171	175	206	16	31	147.333	159.667	164.333	193.333	17	29
BW421	136	144	150	NA	14	NA	140	149	154	186	14	32	157	164	171	203	14	32	144.333	152.333	158.333	194.5	14	36.1667
BW428	128	136	143	188	15	45	137	146	148	181	11	33	154	164	167	200	13	33	139.667	148.667	152.667	189.667	13	37
BW429	132	138	144	187	12	43	142	148	152	183	10	31	155	162	169	198	14	29	143	149.333	155	189.333	12	34.3333
BW432	139	149	154	NA	15	NA	145	153	158	185	13	27	158	166	172	203	14	31	147.333	156	161.333	194	14	32.6667
BW433	132	141	147	NA	15	NA	143	150	155	185	12	30	156	163	170	200	14	30	143.667	151.333	157.333	192.5	13.6667	35.1667
BW434	138	149	153	183	15	30	148	158	162	194	14	32	162	170	174	205	12	31	149.333	159	163	194	13.6667	31
BW438	132	142	146	NA	14	NA	143	152	158	188	15	30	156	164	172	205	16	33	143.667	152.667	158.667	196.5	15	37.8333
BW440	136	143	150	195	14	45	143	152	158	186	15	28	157	168	172	204	15	32	145.333	154.333	160	195	14.6667	35
BW441	136	144	152	186	16	34	148	156	162	187	14	25	157	167	172	203	15	31	147	155.667	162	192	15	30
BW442	136	145	152	192	16	40	145	155	159	188	14	29	156	164	170	201	14	31	145.667	154.667	160.333	193.667	14.6667	33.3333
BW443	135	146	150	190	15	40	146	154	160	188	14	28	156	166	172	202	16	30	145.667	155.333	160.667	193.333	15	32.6667
BW444	135	142	148	180	13	32	142	152	156	185	14	29	156	164	170	201	14	31	144.333	152.667	158	188.667	13.6667	30.6667
BW445	134	142	149	186	15	37	144	151	155	184	11	29	155	163	168	199	13	31	144.333	152	157.333	189.667	13	32.3333
BW446	136	146	155	192	19	37	145	155	159	187	14	28	157	171	175	205	18	30	146	157.333	163	194.667	17	31.6667
BW448	138	146	153	184	15	31	146	154	159	187	13	28	155	164	170	201	15	31	146.333	154.667	160.667	190.667	14.3333	30
BW449	136	146	154	191	18	37	147	156	163	190	16	27	160	171	175	206	15	31	147.667	157.667	164	195.667	16.3333	31.6667
BW450	134	140	145	183	11	38	141	146	151	186	10	35	155	160	167	197	12	30	143.333	148.667	154.333	188.667	11	34.3333
BW451	132	139	145	188	13	43	139	145	150	182	11	32	154	160	168	203	14	35	141.667	148	154.333	191	12.6667	36.6667
BW456	139	152	155	189	16	34	148	156	163	192	15	29	160	173	176	210	16	34	149	160.333	164.667	197	15.6667	32.3333
BW458	135	142	149	190	14	41	143	150	154	185	11	31	157	166	172	203	15	31	145	152.667	158.333	192.667	13.3333	34.3333
BW459	137	147	153	189	16	36	147	155	161	188	14	27	157	168	172	203	15	31	147	156.667	162	193.333	15	31.3333
BW460	134	141	146	188	12	42	142	149	153	186	11	33	154	161	167	200	13	33	143.333	150.333	155.333	191.333	12	36
BW461	136	146	153	183	17	30	145	154	158	187	13	29	156	169	172	203	16	31	145.667	156.333	161	191	15.3333	30
BW466	141	152	158	186	17	28	151	160	165	191	14	26	161	174	177	211	16	34	151	162	166.667	196	15.6667	29.3333
BW469	143	155	160	196	17	36	151	162	167	193	16	26	163	174	177	210	14	33	152.333	163.667	168	199.667	15.6667	31.6667
BW474	141	151	160	180	19	20	151	161	166	193	15	27	163	174	177	212	14	35	151.667	162	167.667	195	16	27.3333
BW475	141	150	157	188	16	31	149	160	164	193	15	29	162	174	177	211	15	34	150.667	161.333	166	197.333	15.3333	31.3333
BW520	144	155	160	187	16	27	151	163	166	193	15	27	162	174	177	213	15	36	152.333	164	167.667	197.667	15.3333	30
BW524	136	144	152	189	16	37	144	153	159	188	15	29	154	164	171	206	17	35	144.667	153.667	160.667	194.333	16	33.6667
BW525	130	139	145	NA	15	NA	142	152	154	185	12	31	153	162	167	200	14	33	141.667	151	155.333	192.5	13.6667	37.1667
BW527	136	143	150	183	14	33	143	152	158	187	15	29	157	164	171	201	14	30	145.333	153	159.667	190.333	14.3333	30.6667
BW531	144	152	160	188	16	28	154	162	166	190	12	24	164	174	178	210	14	32	154	162.667	168	196	14	28
BW534	142	151	156	180	14	24	147	157	162	189	15	27	158	171	175	206	17	31	149	159.667	164.333	191.667	15.3333	27.3333
BW536	144	153	159	191	15	32	152	162	164	195	12	31	166	174	177	211	11	34	154	163	166.667	199	12.6667	32.3333
BW540	137	145	152	189	15	37	147	154	159	187	12	28	159	166	172	206	13	34	147.667	155	161	194	13.3333	33
BW541	127	135	141	180	14	39	137	146	149	182	12	33	153	159	165	199	12	34	139	146.667	151.667	187	12.6667	35.3333
BW543	134	143	149	179	15	30	143	152	155	188	12	33	155	162	168	203	13	35	144	152.333	157.333	190	13.3333	32.6667
BW552	131	140	144	183	13	39	142	150	153	186	11	33	155	164	170	204	15	34	142.667	151.333	155.667	191	13	35.3333
BW553	134	144	149	182	15	33	148	156	161	190	13	29	157	164	171	205	14	34	146.333	154.667	160.333	192.333	14	32
BW554	144	155	161	188	17	27	150	163	167	195	17	28	166	176	180	213	14	33	153.333	164.667	169.333	198.667	16	29.3333
BW558	139	150	157	NA	18	NA	131	156	161	191	30	30	161	171	175	209	14	34	143.667	159	164.333	200	20.6667	35.6667
BW562	140	153	158	185	18	27	151	164	168	199	17	31	160	174	178	213	18	35	150.333	163.667	168	199	17.6667	31
BW568	136	149	153	188	17	35	149	159	165	193	16	28	158	167	173	207	15	34	147.667	158.333	163.667	196	16	32.3333
BW576	138	148	155	185	17	30	145	154	161	188	16	27	156	167	173	205	17	32	146.333	156.333	163	192.667	16.6667	29.6667
BW582	131	142	146	188	15	42	142	149	153	184	11	31	137	164	170	203	33	33	136.667	151.667	156.333	191.667	19.6667	35.3333
BW586	130	136	142	186	12	44	146	152	158	187	12	29	156	166	172	206	16	34	144	151.333	157.333	193	13.3333	35.6667
BW595	145	156	161	182	16	21	154	163	167	195	13	28	166	175	178	211	12	33	155	164.667	168.667	196	13.6667	27.3333
BW601	138	146	154	183	16	29	147	155	161	188	14	27	157	168	172	203	15	31	147.333	156.333	162.333	191.333	15	29
BW606	143	153	160	188	17	28	153	163	167	195	14	28	162	173	177	212	15	35	152.667	163	168	198.333	15.3333	30.3333
BW614	145	156	161	193	16	32	149	158	163	190	14	27	162	174	177	209	15	32	152	162.667	167	197.333	15	30.3333
BW625	131	139	148	190	17	42	141	149	155	185	14	30	153	162	169	200	16	31	141.667	150	157.333	191.667	15.6667	34.3333
BW629	135	142	147	190	12	43	143	149	153	186	10	33	155	163	170	203	15	33	144.333	151.333	156.667	193	12.3333	36.3333
BW631	136	142	150	188	14	38	144	148	153	183	9	30	158	164	171	200	13	29	146	151.333	158	190.333	12	32.3333
BW633	136	140	148	193	12	45	143	149	154	184	11	30	157	163	170	200	13	30	145.333	150.667	157.333	192.333	12	35
BW634	136	140	147	182	11	35	143	149	155	184	12	29	155	161	169	201	14	32	144.667	150	157	189	12.3333	32
BW638	134	140	148	189	14	41	142	146	153	182	11	29	155	162	169	199	14	30	143.667	149.333	156.667	190	13	33.3333
BW641	135	147	152	179	17	27	145	152	158	188	13	30	157	167	172	203	15	31	145.667	155.333	160.667	190	15	29.3333
BW643	129	136	142	185	13	43	136	143	149	183	13	34	154	158	165	197	11	32	139.667	145.667	152	188.333	12.3333	36.3333
BW644	136	141	148	191	12	43	143	149	154	186	11	32	156	162	168	199	12	31	145	150.667	156.667	192	11.6667	35.3333
BW648	136	144	153	190	17	37	145	152	158	187	13	29	156	164	171	202	15	31	145.667	153.333	160.667	193	15	32.3333
BW653	139	149	156	181	17	25	145	155	161	187	16	26	159	167	172	202	13	30	147.667	157	163	190	15.3333	27
BW657	137	146	154	189	17	35	143	150	154	188	11	34	156	163	169	206	13	37	145.333	153	159	194.333	13.6667	35.3333
BW661	138	147	153	183	15	30	147	155	161	187	14	26	157	171	175	208	18	33	147.333	157.667	163	192.667	15.6667	29.6667
BW672	137	142	147	182	10	35	143	150	155	185	12	30	155	164	171	201	16	30	145	152	157.667	189.333	12.6667	31.6667
BW675	137	146	154	NA	17	NA	147	156	160	188	13	28	159	169	173	203	14	30	147.667	157	162.333	195.5	14.6667	33.1667
BW678	140	149	156	180	16	24	148	156	164	189	16	25	158	167	172	208	14	36	148.667	157.333	164	192.333	15.3333	28.3333
BW682	138	146	153	NA	15	NA	145	154	159	184	14	25	157	166	172	203	15	31	146.667	155.333	161.333	193.5	14.6667	32.1667
BW684	136	146	153	182	17	29	146	155	159	188	13	29	158	168	172	203	14	31	146.667	156.333	161.333	191	14.6667	29.6667
BW688	139	154	157	184	18	27	149	164	167	192	18	25	160	174	177	209	17	32	149.333	164	167	195	17.6667	28
BW689	123	129	138	190	15	52	135	139	146	177	11	31	152	156	162	197	10	35	136.667	141.333	148.667	188	12	39.3333
BW694	143	155	160	187	17	27	153	160	164	194	11	30	164	175	178	208	14	30	153.333	163.333	167.333	196.333	14	29
BW698	142	152	157	191	15	34	152	162	165	195	13	30	163	172	175	208	12	33	152.333	162	165.667	198	13.3333	32.3333
BW699	145	151	156	183	11	27	153	161	166	193	13	27	163	171	175	206	12	31	153.667	161	165.667	194	12	28.3333
BW705	143	152	160	190	17	30	150	159	162	190	12	28	163	173	176	207	13	31	152	161.333	166	195.667	14	29.6667
BW707	142	153	160	189	18	29	150	156	163	188	13	25	163	173	176	206	13	30	151.667	160.667	166.333	194.333	14.6667	28
BW708	140	149	157	183	17	26	150	158	163	191	13	28	162	172	175	205	13	30	150.667	159.667	165	193	14.3333	28
BW710	142	153	160	182	18	22	148	156	162	188	14	26	162	173	176	205	14	29	150.667	160.667	166	191.667	15.3333	25.6667
BW712	145	154	160	184	15	24	151	160	164	195	13	31	163	171	175	208	12	33	153	161.667	166.333	195.667	13.3333	29.3333
BW713	132	140	147	NA	15	NA	140	149	153	187	13	34	155	163	171	204	16	33	142.333	150.667	157	195.5	14.6667	38.5
BW714	143	153	160	187	17	27	150	156	163	190	13	27	161	173	176	208	15	32	151.333	160.667	166.333	195	15	28.6667
BW715	143	153	160	182	17	22	148	158	164	188	16	24	162	171	175	208	13	33	151	160.667	166.333	192.667	15.3333	26.3333
DSB		Days from sowing to booting
DSH		Days from sowing to heading
DSA		Days from sowing to anthesis
DSM		Days from sowing to maturity
DBA		Days from booting to anthesis
GFD		Grain filling duration
NA		Not assessed
