# Supplementary material for: Discovering Loci for Breeding Prospective and Phenology in Wheat Mediterranean Landraces by Environmental and eigenGWAS
Source: Int J Mol Sci. 2023 Jan 15;24(2):1700. doi: 10.3390/ijms24021700 (PMC9863576; doi:10.3390/ijms24021700)
Supplement: Supplementary file 1 [file ijms-24-01700-s001.zip › Table S4.xlsx]

## Sheet: Table S4
Table S4. MTA list
Type	Trait	Marker	Chr	Pos	CI left	CI right	PVE	-log P
PHENO	DBA	RAC875_c38756_141	1A	21.55	19.55	23.55	0.0922765	3.69857
PHENO	D55	RAC875_c38756_141	1A	21.55	19.55	23.55	0.0689271	3.05195
PHENO	D55_16	RAC875_c38756_141	1A	21.55	19.55	23.55	0.0631944	3.14166
PHENO	D87_17	RAC875_c38756_141	1A	21.55	19.55	23.55	0.0693368	3.00317
PHENO	DBA	BS00056550_51	1A	24.06	22.06	26.06	0.10073	3.97613
PHENO	DBA_17	BS00056550_51	1A	24.06	22.06	26.06	0.0780144	3.09929
PHENO	D55_16	BS00056550_51	1A	24.06	22.06	26.06	0.0608424	3.04577
PHENO	DBA	wsnp_Ex_rep_c106111_90308719	1A	26.59	24.59	28.59	0.0716573	3.00553
CLIMA	Tmin_AM	Excalibur_c5139_198	1A	27.07	25.07	29.07	0.0719699	2.95291
EIGEN	eigenvector	Excalibur_c82557_201	1A	27.07	25.07	29.07	0.00234492	3.66324
EIGEN	eigenvector	Excalibur_c5139_198	1A	27.07	25.07	29.07	0.00224504	3.53424
CLIMA	HR_SA	wsnp_Ex_c19717_28713417	1A	36.73	34.73	38.73	0.0743193	3.21989
PHENO	D55_17	wsnp_Ex_c10783_17554146	1A	51.51	49.51	53.51	0.0814512	3.43385
PHENO	D65_18	wsnp_Ex_c10783_17554146	1A	51.51	49.51	53.51	0.0753568	3.145
PHENO	D65_17	wsnp_Ex_c10783_17554146	1A	51.51	49.51	53.51	0.0737967	3.13247
PHENO	D45_17	wsnp_Ex_c10783_17554146	1A	51.51	49.51	53.51	0.0751735	3.12771
PHENO	D55_18	wsnp_Ex_c10783_17554146	1A	51.51	49.51	53.51	0.069053	2.96704
PHENO	D45_17	RAC875_c1825_188	1A	51.94	49.94	53.94	0.0742522	3.09907
PHENO	D55_16	wsnp_Ex_rep_c103087_88124573	1A	70.1	68.1	72.1	0.0824085	3.82711
PHENO	D55_17	wsnp_Ex_rep_c103087_88124573	1A	70.1	68.1	72.1	0.0915578	3.71355
PHENO	D65_16	wsnp_Ex_rep_c103087_88124573	1A	70.1	68.1	72.1	0.0772035	3.69124
PHENO	D87_18	wsnp_Ex_rep_c103087_88124573	1A	70.1	68.1	72.1	0.0830264	3.39268
PHENO	D65_17	wsnp_Ex_rep_c103087_88124573	1A	70.1	68.1	72.1	0.0784847	3.24129
PHENO	D65_16	wsnp_Ex_rep_c103087_88123733	1A	71.1	69.1	73.1	0.0831285	3.92337
PHENO	D55_16	wsnp_Ex_rep_c103087_88123733	1A	71.1	69.1	73.1	0.0833655	3.86374
PHENO	D45_16	wsnp_Ex_rep_c103087_88123733	1A	71.1	69.1	73.1	0.0729618	3.32119
PHENO	D55_17	GENE-0053_224	1A	71.1	69.1	73.1	0.0757707	3.2295
PHENO	D65_16	GENE-0053_224	1A	71.1	69.1	73.1	0.0593616	3.06828
PHENO	D55_17	IAAV749	1A	71.1	69.1	73.1	0.0722611	3.05813
PHENO	D55_17	wsnp_Ex_rep_c103087_88123733	1A	71.1	69.1	73.1	0.0707317	3.00521
PHENO	D65_17	GENE-0053_224	1A	71.1	69.1	73.1	0.0698896	2.99645
PHENO	D65_16	Tdurum_contig48416_335	1A	71.48	69.48	73.48	0.0754573	3.73616
PHENO	D65_16	Kukri_c47825_138	1A	71.48	69.48	73.48	0.069491	3.51676
PHENO	D45_16	Tdurum_contig48416_335	1A	71.48	69.48	73.48	0.0729891	3.46272
PHENO	D65_17	Tdurum_contig48416_335	1A	71.48	69.48	73.48	0.0827625	3.44126
PHENO	D55_16	Kukri_c47825_138	1A	71.48	69.48	73.48	0.0684329	3.35353
PHENO	D55_17	Kukri_c47825_138	1A	71.48	69.48	73.48	0.0735076	3.15683
PHENO	D55_17	Tdurum_contig48416_335	1A	71.48	69.48	73.48	0.0733032	3.14317
PHENO	D87_18	Tdurum_contig48416_335	1A	71.48	69.48	73.48	0.0705277	2.986
PHENO	D87_16	Kukri_c3582_87	1A	76.84	74.84	78.84	0.0903509	3.15747
PHENO	D45_18	wsnp_Ra_c33025_41968284	1A	82.67	80.67	84.67	0.0749691	3.03683
PHENO	D45_18	RAC875_c24047_284	1A	84.33	82.33	86.33	0.0749691	3.03683
CLIMA	Rain_AM	wsnp_Ex_c43228_49605281	1A	95.2	93.2	97.2	0.0736262	3.17833
CLIMA	Rain_SA	BS00062876_51	1A	95.2	93.2	97.2	0.0996126	3.84377
CLIMA	Rain_SA	CAP7_c1891_230	1A	95.2	93.2	97.2	0.0996126	3.84377
CLIMA	Rain_AM	BS00034278_51	1A	95.55	93.55	97.55	0.0736262	3.17833
CLIMA	HR_AM	RAC875_c120509_133	1A	105.74	103.74	107.74	0.0819213	3.35183
EIGEN	eigenvector	Tdurum_contig47006_2711	1A	155.8	153.8	157.8	0.0011361	2.96491
CLIMA	Rain_AM	Tdurum_contig9874_391	1B	43.86	41.86	45.86	0.0921285	3.82168
CLIMA	Rain_SA	Tdurum_contig9874_391	1B	43.86	41.86	45.86	0.0881821	3.47648
CLIMA	Tmax_AM	Tdurum_contig9874_391	1B	43.86	41.86	45.86	0.0980278	3.9257
CLIMA	Tmean_AM	Tdurum_contig9874_391	1B	43.86	41.86	45.86	0.103176	4.0789
CLIMA	Tmin_AM	Tdurum_contig9874_391	1B	43.86	41.86	45.86	0.0862979	3.42602
CLIMA	HR_SA	RAC875_c51663_87	1B	51.1	49.1	53.1	0.0981214	4.04762
PHENO	D65	GENE-4668_244	1B	52.52	50.52	54.52	0.110463	4.51287
PHENO	D45	GENE-4668_244	1B	52.52	50.52	54.52	0.0939637	3.88249
PHENO	D55	GENE-4668_244	1B	52.52	50.52	54.52	0.0976449	4.06427
PHENO	D87	GENE-4668_244	1B	52.52	50.52	54.52	0.0777295	3.19721
PHENO	D65_17	GENE-4668_244	1B	52.52	50.52	54.52	0.130137	5.00466
PHENO	D55_17	GENE-4668_244	1B	52.52	50.52	54.52	0.127026	4.95915
PHENO	D65_18	GENE-4668_244	1B	52.52	50.52	54.52	0.114979	4.47949
PHENO	D87_17	GENE-4668_244	1B	52.52	50.52	54.52	0.110718	4.41508
PHENO	D55_16	GENE-4668_244	1B	52.52	50.52	54.52	0.0802673	3.82414
PHENO	D87_18	GENE-4668_244	1B	52.52	50.52	54.52	0.0802624	3.3496
PHENO	D45_17	GENE-4668_244	1B	52.52	50.52	54.52	0.080786	3.32068
PHENO	D55_18	GENE-4668_244	1B	52.52	50.52	54.52	0.0785547	3.31245
PHENO	D65_16	GENE-4668_244	1B	52.52	50.52	54.52	0.0606499	3.14524
EIGEN	eigenvector	BS00025736_51	1B	56.65	54.65	58.65	0.0014587	3.63921
PHENO	D45	Kukri_c5861_360	1B	59.47	57.47	61.47	0.0727579	3.14607
CLIMA	Rain_SA	BS00010992_51	1B	62.54	60.54	64.54	0.0728867	2.97428
CLIMA	HR_SA	Tdurum_contig44861_1253	1B	62.58	60.58	64.58	0.0761503	3.28476
CLIMA	Rain_AM	Tdurum_contig9874_547	1B	62.58	60.58	64.58	0.0984403	4.03675
CLIMA	Tmax_AM	Tdurum_contig9874_547	1B	62.58	60.58	64.58	0.114235	4.45576
CLIMA	Tmean_AM	Tdurum_contig9874_547	1B	62.58	60.58	64.58	0.128684	4.89868
CLIMA	Tmin_AM	Tdurum_contig9874_547	1B	62.58	60.58	64.58	0.110137	4.18977
PHENO	DBA	Excalibur_c15885_1145	1B	64.32	62.32	66.32	0.0730286	3.0524
PHENO	DBA	Ku_c31251_565	1B	64.32	62.32	66.32	0.0730286	3.0524
EIGEN	eigenvector	IACX1008	1B	65.36	63.36	67.36	0.00476627	3.1898
CLIMA	HR_SA	wsnp_Ex_c17452_26163465	1B	70.08	68.08	72.08	0.0672415	2.96701
CLIMA	HR_SA	wsnp_Ex_rep_c67036_65492436	1B	70.08	68.08	72.08	0.0672415	2.96701
CLIMA	HR_SA	wsnp_Ra_c8484_14372772	1B	70.08	68.08	72.08	0.0672415	2.96701
CLIMA	HR_SA	tplb0023b14_704	1B	70.08	68.08	72.08	0.0672415	2.96701
CLIMA	HR_SA	BobWhite_rep_c66032_270	1B	70.78	68.78	72.78	0.0708315	3.07285
CLIMA	HR_SA	wsnp_BE443332B_Ta_2_2	1B	70.85	68.85	72.85	0.0708315	3.07285
PHENO	DBA	Tdurum_contig83770_218	1B	78.45	76.45	80.45	0.0845181	3.43382
PHENO	DBA_18	Tdurum_contig83770_218	1B	78.45	76.45	80.45	0.097181	3.69513
CLIMA	Rad_SA	BS00055866_51	1B	86.75	84.75	88.75	0.0797946	3.47653
CLIMA	Rad_SA	GENE-0487_644	1B	86.75	84.75	88.75	0.0797946	3.47653
CLIMA	Rad_SA	GENE-0487_795	1B	86.75	84.75	88.75	0.0797946	3.47653
CLIMA	Tmax_AM	BS00055866_51	1B	86.75	84.75	88.75	0.076739	3.20935
CLIMA	Tmax_AM	GENE-0487_644	1B	86.75	84.75	88.75	0.076739	3.20935
CLIMA	Tmax_AM	GENE-0487_795	1B	86.75	84.75	88.75	0.076739	3.20935
EIGEN	eigenvector	BS00022551_51	1B	89.32	87.32	91.32	0.0592055	3.0504
PHENO	D55_16	BS00010436_51	1B	90.26	88.26	92.26	0.0678973	3.33197
PHENO	D55_16	BobWhite_c17644_456	1B	90.26	88.26	92.26	0.0647989	3.2068
PHENO	D65_16	BobWhite_c17644_456	1B	90.26	88.26	92.26	0.0580105	3.03293
CLIMA	Tmax_AM	Excalibur_c44818_109	1B	95.42	93.42	97.42	0.0740503	3.11703
CLIMA	Sunshine_AM	tplb0043k02_463	1B	108.36	106.36	110.36	0.0749249	3.21458
PHENO	D65_18	RAC875_c42275_224	1B	108.41	106.41	110.41	0.0749467	3.14763
CLIMA	Rad_AM	Ra_c18630_284	1B	111.39	109.39	113.39	0.0794927	3.34675
CLIMA	Rad_SA	Ra_c18630_284	1B	111.39	109.39	113.39	0.0736225	3.25419
CLIMA	Sunshine_SA	Ra_c18630_284	1B	111.39	109.39	113.39	0.0689141	3.07561
CLIMA	Rad_AM	Excalibur_c63885_115	1B	112.39	110.39	114.39	0.117185	4.52842
CLIMA	Rad_SA	Excalibur_c63885_115	1B	112.39	110.39	114.39	0.0689245	3.08172
CLIMA	Sunshine_AM	Excalibur_c63885_115	1B	112.39	110.39	114.39	0.0947498	3.86424
CLIMA	Sunshine_SA	Excalibur_c63885_115	1B	112.39	110.39	114.39	0.0671465	3.00344
CLIMA	Tmax_SA	BS00084895_51	1B	115.88	113.88	117.88	0.066183	3.04181
CLIMA	Tmax_SA	TA004668-0687	1B	115.88	113.88	117.88	0.066183	3.04181
CLIMA	Tmax_SA	wsnp_Ku_c51703_56915288	1B	115.88	113.88	117.88	0.066183	3.04181
PHENO	GFD	BS00078414_51	1B	134.41	132.41	136.41	0.0706811	3.49107
PHENO	GFD	IACX2234	1B	135.22	133.22	137.22	0.068438	3.39975
PHENO	GFD	Tdurum_contig18557_228	1B	135.22	133.22	137.22	0.068438	3.39975
PHENO	GFD	Tdurum_contig55429_116	1B	135.22	133.22	137.22	0.068438	3.39975
PHENO	GFD	Tdurum_contig55429_147	1B	135.22	133.22	137.22	0.068438	3.39975
PHENO	GFD	Excalibur_rep_c71107_517	1B	136.11	134.11	138.11	0.0814939	3.92578
PHENO	GFD	Kukri_rep_c102001_420	1B	136.11	134.11	138.11	0.0814939	3.92578
CLIMA	Tmin_AM	BobWhite_c20073_443	1B	148.4	146.4	150.4	0.103551	3.90621
PHENO	D65_17	Tdurum_contig13879_919	1B	160.24	158.24	162.24	0.0835906	3.4701
PHENO	D65_18	Tdurum_contig13879_919	1B	160.24	158.24	162.24	0.0842925	3.46612
PHENO	D45_17	Tdurum_contig13879_919	1B	160.24	158.24	162.24	0.0850805	3.46498
PHENO	D55_18	Tdurum_contig13879_919	1B	160.24	158.24	162.24	0.0771836	3.26497
PHENO	D87_18	Tdurum_contig13879_919	1B	160.24	158.24	162.24	0.0747899	3.16124
CLIMA	Tmin_AM	Tdurum_contig49509_606	1B	160.9	158.9	162.9	0.103551	3.90621
PHENO	D65	BS00104270_51	1B	173.62	171.62	175.62	0.0679169	3.02293
PHENO	D55	BS00104270_51	1B	173.62	171.62	175.62	0.0803624	3.46104
PHENO	D87	BS00104270_51	1B	173.62	171.62	175.62	0.0740515	3.07292
PHENO	D55_17	BS00104270_51	1B	173.62	171.62	175.62	0.120899	4.75976
PHENO	D65_17	BS00104270_51	1B	173.62	171.62	175.62	0.106676	4.24391
PHENO	D55_18	BS00104270_51	1B	173.62	171.62	175.62	0.091589	3.75841
PHENO	GFD_17	BS00104270_51	1B	173.62	171.62	175.62	0.0863706	3.48137
PHENO	D65_18	BS00104270_51	1B	173.62	171.62	175.62	0.0695113	2.95993
PHENO	D45_18	Excalibur_c54055_694	1D	81.16	80.16	82.16	0.0729081	2.96539
CLIMA	Tmin_AM	RAC875_c14613_68	1D	160.85	159.85	161.85	0.109159	4.0888
CLIMA	Tmin_AM	RAC875_c17367_549	1D	160.85	159.85	161.85	0.0878607	3.41207
CLIMA	Tmin_AM	BS00004769_51	1D	163.85	162.85	164.85	0.117475	4.41974
CLIMA	Tmin_AM	BS00062631_51	1D	163.85	162.85	164.85	0.117475	4.41974
CLIMA	Tmin_AM	BobWhite_c1824_1380	1D	163.85	162.85	164.85	0.116113	4.36874
CLIMA	Tmin_AM	RAC875_c39312_339	1D	163.85	162.85	164.85	0.109745	4.12851
CLIMA	Tmin_AM	BobWhite_c45204_251	1D	163.85	162.85	164.85	0.108738	4.09042
CLIMA	Tmin_AM	Ra_c50996_468	1D	163.85	162.85	164.85	0.108738	4.09042
CLIMA	Tmin_AM	BobWhite_rep_c63264_629	1D	163.85	162.85	164.85	0.104507	3.94428
CLIMA	Tmin_AM	wsnp_Ku_c40759_48907151	1D	163.85	162.85	164.85	0.103551	3.90621
CLIMA	Tmin_AM	RAC875_c6537_584	1D	163.85	162.85	164.85	0.0878607	3.41207
CLIMA	Tmin_AM	RAC875_s117301_141	1D	163.85	162.85	164.85	0.0878607	3.41207
CLIMA	Tmin_AM	BobWhite_rep_c63205_143	1D	164.08	163.08	165.08	0.117475	4.41974
CLIMA	Tmin_AM	wsnp_Ku_c26281_36243489	1D	164.08	163.08	165.08	0.11114	4.18808
CLIMA	Tmin_AM	BS00011292_51	1D	164.08	163.08	165.08	0.103551	3.90621
CLIMA	Tmin_AM	RAC875_rep_c112310_481	1D	164.08	163.08	165.08	0.103551	3.90621
CLIMA	Tmin_AM	BS00010946_51	1D	164.08	163.08	165.08	0.103551	3.90621
CLIMA	Tmin_AM	Excalibur_c500_279	1D	164.08	163.08	165.08	0.103551	3.90621
CLIMA	Tmin_AM	Kukri_c82190_267	1D	164.08	163.08	165.08	0.103551	3.90621
CLIMA	Tmin_AM	RAC875_c19174_645	1D	164.08	163.08	165.08	0.103551	3.90621
CLIMA	Tmin_AM	RAC875_c4036_1020	1D	164.08	163.08	165.08	0.103551	3.90621
CLIMA	Tmin_AM	BS00009375_51	1D	164.08	163.08	165.08	0.100269	3.8118
CLIMA	Tmin_AM	RFL_Contig2961_1117	1D	164.08	163.08	165.08	0.100269	3.8118
CLIMA	Tmin_AM	RFL_Contig2961_1493	1D	164.08	163.08	165.08	0.100269	3.8118
CLIMA	Tmin_AM	Excalibur_rep_c102637_58	1D	164.08	163.08	165.08	0.100269	3.8118
CLIMA	Tmin_AM	BobWhite_c38981_117	1D	164.08	163.08	165.08	0.0929691	3.59446
CLIMA	Tmin_AM	BS00010807_51	1D	164.08	163.08	165.08	0.0898766	3.47622
CLIMA	Tmin_AM	Tdurum_contig44851_888	1D	164.08	163.08	165.08	0.087071	3.45122
CLIMA	Tmin_AM	RAC875_c37075_53	1D	164.08	163.08	165.08	0.0781212	3.0991
CLIMA	Tmin_AM	BS00059313_51	1D	164.35	163.35	165.35	0.117475	4.41974
CLIMA	Tmin_AM	IAAV279	1D	164.35	163.35	165.35	0.104507	3.94428
CLIMA	Tmin_AM	RFL_Contig2961_759	1D	164.73	163.73	165.73	0.117475	4.41974
CLIMA	Tmin_AM	Excalibur_c11939_140	1D	164.85	163.85	165.85	0.108738	4.09042
CLIMA	Tmin_AM	Kukri_c14292_157	1D	164.85	163.85	165.85	0.105495	3.99587
CLIMA	Tmin_AM	BobWhite_c8375_71	1D	164.85	163.85	165.85	0.103551	3.90621
CLIMA	Tmin_AM	Excalibur_c10063_189	1D	164.85	163.85	165.85	0.0971373	3.70564
CLIMA	Tmin_AM	RAC875_c9601_1680	1D	164.85	163.85	165.85	0.0751605	3.00894
CLIMA	Tmin_AM	Excalibur_c8161_1443	1D	165.01	164.01	166.01	0.116113	4.36874
CLIMA	Tmin_AM	RFL_Contig2961_2046	1D	165.01	164.01	166.01	0.109745	4.12851
CLIMA	Tmin_AM	BobWhite_c2135_96	1D	165.01	164.01	166.01	0.108738	4.09042
CLIMA	Tmin_AM	BS00011947_51	1D	165.01	164.01	166.01	0.103551	3.90621
CLIMA	Tmin_AM	Excalibur_c8235_241	1D	165.01	164.01	166.01	0.103551	3.90621
CLIMA	Tmin_AM	Ra_c97840_496	1D	165.01	164.01	166.01	0.103551	3.90621
CLIMA	Tmin_AM	Excalibur_c41967_2009	1D	165.01	164.01	166.01	0.103551	3.90621
CLIMA	Tmin_AM	RAC875_rep_c99027_551	1D	165.01	164.01	166.01	0.103551	3.90621
CLIMA	Tmin_AM	Excalibur_c6704_782	1D	165.01	164.01	166.01	0.0959255	3.7087
CLIMA	Tmin_AM	Excalibur_c10063_93	1D	165.01	164.01	166.01	0.0971373	3.70564
CLIMA	Tmin_AM	Excalibur_c6704_716	1D	165.01	164.01	166.01	0.0922734	3.60015
CLIMA	Tmin_AM	Excalibur_c43086_237	1D	165.01	164.01	166.01	0.0781212	3.0991
CLIMA	Tmin_AM	Kukri_rep_c103800_479	1D	165.01	164.01	166.01	0.0751605	3.00894
CLIMA	Tmin_AM	RFL_Contig2550_583	1D	165.01	164.01	166.01	0.0751605	3.00894
CLIMA	Tmin_AM	BobWhite_c14422_282	1D	165.48	164.48	166.48	0.103551	3.90621
CLIMA	Tmin_AM	RAC875_c24317_1015	1D	166.32	165.32	167.32	0.103551	3.90621
CLIMA	Tmin_AM	RAC875_c8503_644	1D	167.11	166.11	168.11	0.108738	4.09042
CLIMA	Tmin_AM	Excalibur_c13076_384	1D	167.11	166.11	168.11	0.103551	3.90621
CLIMA	Tmin_AM	Kukri_c38809_309	1D	167.11	166.11	168.11	0.103551	3.90621
CLIMA	Tmin_AM	Kukri_rep_c69829_307	1D	167.11	166.11	168.11	0.103551	3.90621
CLIMA	Tmin_AM	BS00022654_51	1D	167.11	166.11	168.11	0.103551	3.90621
CLIMA	Tmin_AM	BS00003573_51	1D	167.11	166.11	168.11	0.100269	3.8118
CLIMA	Tmin_AM	RAC875_rep_c71408_412	1D	167.11	166.11	168.11	0.0959255	3.7087
CLIMA	Tmin_AM	BS00011508_51	1D	167.11	166.11	168.11	0.0922734	3.60015
CLIMA	Tmin_AM	Excalibur_c27873_266	1D	167.11	166.11	168.11	0.0922734	3.60015
CLIMA	Tmin_AM	BobWhite_c33208_98	1D	170.55	169.55	171.55	0.108738	4.09042
CLIMA	Tmin_AM	Ex_c70834_198	1D	170.8	169.8	171.8	0.103551	3.90621
CLIMA	Tmin_AM	Excalibur_c5838_110	1D	170.8	169.8	171.8	0.103551	3.90621
CLIMA	Tmin_AM	RAC875_c43846_154	1D	170.8	169.8	171.8	0.103551	3.90621
CLIMA	Tmin_AM	tplb0049h18_1121	1D	170.8	169.8	171.8	0.103551	3.90621
CLIMA	Tmin_AM	Excalibur_c39284_1132	1D	170.8	169.8	171.8	0.103551	3.90621
CLIMA	Tmin_AM	RAC875_c24317_1351	1D	170.8	169.8	171.8	0.103551	3.90621
CLIMA	Tmin_AM	Kukri_rep_c106578_178	1D	170.8	169.8	171.8	0.100269	3.8118
CLIMA	Tmin_AM	BS00009738_51	1D	170.89	169.89	171.89	0.116113	4.36874
CLIMA	Tmin_AM	RFL_Contig3395_1575	1D	171.26	170.26	172.26	0.103551	3.90621
CLIMA	Tmin_AM	BS00011168_51	1D	179.54	178.54	180.54	0.108738	4.09042
CLIMA	Tmin_AM	Excalibur_c981_294	1D	179.54	178.54	180.54	0.103551	3.90621
CLIMA	Tmin_AM	Tdurum_contig29915_167	1D	179.54	178.54	180.54	0.0970279	3.72321
EIGEN	eigenvector	wsnp_Ex_c19516_28481857	2A	6.04	5.04	7.04	0.00759505	3.96986
EIGEN	eigenvector	RFL_Contig174_406	2A	6.04	5.04	7.04	0.00647891	3.48237
EIGEN	eigenvector	wsnp_Ex_c19516_28481857	2A	6.04	5.04	7.04	0.00420258	2.97607
CLIMA	ET_AM	Tdurum_contig42423_1536	2A	25.97	24.97	26.97	0.0732019	3.19457
CLIMA	ET_AM	Tdurum_contig42423_2448	2A	47.22	46.22	48.22	0.0718873	3.14754
CLIMA	ET_AM	Tdurum_contig42423_1963	2A	47.22	46.22	48.22	0.0701849	3.08646
PHENO	D45_18	Tdurum_contig11803_306	2A	73.95	72.95	75.95	0.0881706	3.4685
PHENO	D45_18	Tdurum_contig11803_850	2A	74.75	73.75	76.75	0.0881706	3.4685
PHENO	D45_18	Tdurum_contig11803_475	2A	74.75	73.75	76.75	0.0881706	3.4685
PHENO	D45	Kukri_c41543_366	2A	104.13	103.13	106.13	0.0701763	3.05278
CLIMA	Tmax_AM	Excalibur_c84687_162	2A	106.86	105.86	107.86	0.0751207	3.15384
PHENO	DBA_17	Kukri_c40121_373	2A	116.01	115.01	118.01	0.0793058	3.13213
CLIMA	Rad_AM	BS00029332_51	2A	117.2	116.2	118.2	0.0698132	3.00934
CLIMA	HR_AM	wsnp_Ku_c16358_25225060	2A	120.18	119.18	121.18	0.0754302	3.1326
CLIMA	Rad_AM	CAP11_c2194_115	2A	122.48	121.48	123.48	0.0714323	3.0662
CLIMA	Rad_AM	wsnp_Ex_rep_c66358_64543218	2A	122.54	121.54	123.54	0.0690701	2.98318
CLIMA	Rad_AM	wsnp_Ex_rep_c66358_64543401	2A	123.11	122.11	124.11	0.0942556	3.85067
CLIMA	Sunshine_AM	wsnp_Ex_rep_c66358_64543401	2A	123.11	122.11	124.11	0.0874845	3.65111
PHENO	D87	BobWhite_c16923_64	2A	125.33	124.33	127.33	0.0707101	2.95928
CLIMA	Tmin_AM	Excalibur_c42110_210	2A	141.66	140.66	142.66	0.0799229	3.21696
CLIMA	Tmin_AM	BobWhite_c31163_694	2A	143.49	142.49	144.49	0.0753345	3.06508
CLIMA	Tmin_AM	Tdurum_contig82404_354	2A	143.65	142.65	144.65	0.0736174	3.00792
CLIMA	Tmin_AM	RFL_Contig927_1591	2A	143.65	142.65	144.65	0.0736174	3.00792
CLIMA	HR_AM	RAC875_c1706_1888	2A	151.29	150.29	152.29	0.0746467	3.10597
PHENO	D87_16	Excalibur_c16329_493	2A	151.3	150.3	153.3	0.105024	3.56921
PHENO	GFD	RFL_Contig5277_888	2A	177.65	175.65	178.65	0.0575777	2.95145
CLIMA	Rad_AM	RAC875_rep_c106596_127	2B	42.47	41.47	43.47	0.0762784	3.23537
CLIMA	Sunshine_AM	RAC875_rep_c106596_127	2B	42.47	41.47	43.47	0.0757951	3.24514
CLIMA	Rad_AM	BS00010055_51	2B	81.75	80.75	82.75	0.073145	3.06253
EIGEN	eigenvector	RAC875_c57_1178	2B	84.18	83.18	85.18	0.0646614	3.08432
EIGEN	eigenvector	RFL_Contig4542_1281	2B	86.45	85.45	87.45	0.0569019	2.95181
PHENO	DBA_17	Kukri_c42244_809	2B	96.99	95.99	97.99	0.0856671	3.34619
PHENO	DBA_18	BS00075410_51	2B	99.16	98.16	100.16	0.0885506	3.43566
PHENO	DBA_18	tplb0040e02_1293	2B	99.16	98.16	100.16	0.0739279	2.96374
CLIMA	Rad_AM	RAC875_c400_1271	2B	99.56	98.56	100.56	0.0703143	3.02696
PHENO	D55_16	Excalibur_rep_c106537_63	2B	99.79	98.79	100.79	0.0660544	3.25762
PHENO	D55_16	wsnp_CAP11_c307_255609	2B	99.79	98.79	100.79	0.0660544	3.25762
PHENO	D55_16	wsnp_Ex_c20529_29608872	2B	99.79	98.79	100.79	0.0660544	3.25762
EIGEN	eigenvector	Kukri_c35153_956	2B	102.22	101.22	103.22	0.0022419	3.53017
CLIMA	Tmean_SA	Tdurum_contig92604_368	2B	103.34	102.34	104.34	0.0662811	3.01785
CLIMA	Tmin_SA	Tdurum_contig92604_368	2B	103.34	102.34	104.34	0.0765039	3.31119
CLIMA	Tmin_SA	D_contig09015_259	2B	103.34	102.34	104.34	0.0732918	3.19681
EIGEN	eigenvector	Kukri_c35153_145	2B	104.39	103.39	105.39	0.0022419	3.53017
PHENO	D87_18	Excalibur_c1353_1364	2B	109.53	108.53	110.53	0.105184	4.18639
PHENO	GFD_16	Excalibur_c1353_1364	2B	109.53	108.53	110.53	0.0926869	3.63993
PHENO	D65	Excalibur_rep_c111801_55	2B	112.95	111.95	113.95	0.0674968	3.00766
PHENO	D55	Excalibur_rep_c111801_55	2B	112.95	111.95	113.95	0.0697025	3.07996
PHENO	D87_18	Excalibur_rep_c111801_55	2B	112.95	111.95	113.95	0.115881	4.53623
PHENO	D65_18	Excalibur_rep_c111801_55	2B	112.95	111.95	113.95	0.0976406	3.9126
PHENO	D55_18	Excalibur_rep_c111801_55	2B	112.95	111.95	113.95	0.0821405	3.43611
PHENO	D87_18	Kukri_c31059_130	2B	112.95	111.95	113.95	0.0783736	3.2848
PHENO	D87_17	Kukri_c31059_130	2B	112.95	111.95	113.95	0.0740691	3.16965
PHENO	D65_18	RFL_Contig2612_826	2B	113.16	112.16	114.16	0.0984063	3.93793
PHENO	D55_18	RFL_Contig2612_826	2B	113.16	112.16	114.16	0.0818706	3.42682
PHENO	D87_18	RFL_Contig2612_826	2B	113.16	112.16	114.16	0.0752876	3.17845
EIGEN	eigenvector	wsnp_Ex_c5123_9089025	2B	113.86	112.86	114.86	0.00190035	3.08267
EIGEN	eigenvector	wsnp_Ku_c9901_16493072	2B	113.86	112.86	114.86	0.00190035	3.08267
EIGEN	eigenvector	wsnp_Ex_c5123_9087869	2B	114.09	113.09	115.09	0.00190035	3.08267
EIGEN	eigenvector	RAC875_c17455_152	2B	114.09	113.09	115.09	0.00190035	3.08267
PHENO	D65	RAC875_rep_c83950_222	2B	144.16	143.16	145.16	0.0703919	3.04131
CLIMA	Tmax_AM	BobWhite_c12911_788	2B	146.8	145.8	147.8	0.0696122	2.96086
CLIMA	Tmean_AM	BobWhite_c12911_788	2B	146.8	145.8	147.8	0.0705603	2.9714
CLIMA	Tmax_AM	wsnp_CAP11_c3226_1588070	2B	147.47	146.47	148.47	0.0816486	3.34241
CLIMA	Tmean_AM	wsnp_CAP11_c3226_1588070	2B	147.47	146.47	148.47	0.078789	3.22707
PHENO	DBA	RAC875_c25656_289	2D	8.52	6.52	10.52	0.0765141	3.171
PHENO	DBA	wsnp_Ra_c25656_35227058	2D	8.52	6.52	10.52	0.0765141	3.171
PHENO	DBA_17	RAC875_c25656_289	2D	8.52	6.52	10.52	0.0807937	3.18933
PHENO	DBA_17	wsnp_Ra_c25656_35227058	2D	8.52	6.52	10.52	0.0807937	3.18933
EIGEN	eigenvector	RAC875_c65419_229	2D	36.54	34.54	38.54	0.0646614	3.08432
EIGEN	eigenvector	wsnp_Ex_c1944_3664205	2D	40.05	38.05	42.05	0.0646614	3.08432
PHENO	D45	GENE-0687_448	2D	50.83	48.83	52.83	0.0725264	3.13788
PHENO	D45_18	GENE-0687_448	2D	50.83	48.83	52.83	0.111428	4.20778
PHENO	D87_18	GENE-0687_448	2D	50.83	48.83	52.83	0.0932725	3.79048
PHENO	D87_18	D_GA8KES401AVZF3_380	2D	50.83	48.83	52.83	0.0858067	3.53863
PHENO	D87_18	GENE-0875_620	2D	50.83	48.83	52.83	0.0858067	3.53863
PHENO	D65_17	GENE-0687_448	2D	50.83	48.83	52.83	0.0832428	3.45823
PHENO	D45_17	GENE-0687_448	2D	50.83	48.83	52.83	0.0761902	3.16507
PHENO	D87_18	Kukri_rep_c69087_153	2D	51.31	49.31	53.31	0.0858067	3.53863
EIGEN	eigenvector	Excalibur_c65796_394	2D	71.19	69.19	73.19	0.00299018	4.47881
EIGEN	eigenvector	Kukri_c29592_559	2D	76.57	74.57	78.57	0.00322677	4.77086
EIGEN	eigenvector	Kukri_c29592_559	2D	76.57	74.57	78.57	0.00189164	4.07443
PHENO	GFD	Kukri_c31121_1460	2D	80.14	78.14	82.14	0.0776798	3.62693
PHENO	GFD	Excalibur_c44325_339	2D	80.44	78.44	82.44	0.06478	3.10675
EIGEN	eigenvector	GENE-0638_677	2D	85.08	83.08	87.08	0.00322677	4.77086
EIGEN	eigenvector	GENE-0638_677	2D	85.08	83.08	87.08	0.00189164	4.07443
EIGEN	eigenvector	wsnp_Ex_c1944_3663988	2D	152.84	150.84	154.84	0.0646614	3.08432
EIGEN	eigenvector	BS00022798_51	3A	23.63	22.63	24.63	0.0590566	3.04413
PHENO	D45_17	Kukri_c1568_889	3A	24.15	23.15	25.15	0.0712422	2.96565
CLIMA	HR_AM	BS00057445_51	3A	47.2	46.2	48.2	0.0799786	3.28648
PHENO	DBA_16	wsnp_Ku_c38911_47455924	3A	105.67	104.67	106.67	0.0748536	3.20038
EIGEN	eigenvector	BS00024548_51	3A	141.86	140.86	142.86	0.00242532	3.7665
EIGEN	eigenvector	BS00067228_51	3A	141.86	140.86	142.86	0.00242532	3.7665
CLIMA	Tmin_AM	BS00097939_51	3A	173.15	172.15	174.15	0.080817	3.24642
CLIMA	Tmin_AM	RAC875_c56516_786	3A	173.15	172.15	174.15	0.0729589	2.98595
CLIMA	ET_SA	CAP7_c915_121	3A	177.24	176.24	178.24	0.0766327	3.52078
EIGEN	eigenvector	RAC875_c8459_1291	3B	27.56	26.56	28.56	0.00135909	3.10396
CLIMA	Tmax_SA	GENE-4824_212	3B	37.64	36.64	38.64	0.0676444	3.09657
CLIMA	Tmax_SA	BobWhite_c28090_175	3B	37.64	36.64	38.64	0.0676444	3.09657
CLIMA	Tmean_SA	GENE-4824_212	3B	37.64	36.64	38.64	0.0651876	2.97718
CLIMA	Tmean_SA	BobWhite_c28090_175	3B	37.64	36.64	38.64	0.0651876	2.97718
PHENO	D55_16	CAP8_c8651_206	3B	52.45	51.45	53.45	0.0643836	3.18996
PHENO	D87_17	BS00087825_51	3B	52.99	51.99	53.99	0.0759428	3.23516
EIGEN	eigenvector	wsnp_RFL_Contig3344_3442711	3B	56.13	55.13	57.13	0.00564077	3.66326
CLIMA	ET_SA	IAAV1079	3B	62.31	61.31	63.31	0.0672661	3.1657
EIGEN	eigenvector	wsnp_JD_c9902_10674626	3B	62.31	61.31	63.31	0.00181285	4.35537
CLIMA	ET_SA	Kukri_c3168_521	3B	62.67	61.67	63.67	0.0672661	3.1657
EIGEN	eigenvector	wsnp_JD_c9902_10674725	3B	62.67	61.67	63.67	0.0019327	4.5928
EIGEN	eigenvector	IACX971	3B	62.67	61.67	63.67	0.00159421	3.91596
PHENO	D87_18	Excalibur_c9001_569	3B	65.71	64.71	66.71	0.0759107	3.19929
PHENO	D45_16	wsnp_JD_c5067_6187376	3B	66.78	65.78	67.78	0.0702897	3.36674
CLIMA	HR_SA	wsnp_RFL_Contig3529_3696847	3B	67.45	66.45	68.45	0.0713371	3.11375
PHENO	D87_18	BS00036352_51	3B	68.71	67.71	69.71	0.0861643	3.55077
PHENO	D87_18	wsnp_Ex_c5457_9632050	3B	68.71	67.71	69.71	0.0861643	3.55077
PHENO	D45_17	wsnp_Ex_c5378_9505533	3B	68.71	67.71	69.71	0.0787705	3.25259
PHENO	D45_16	wsnp_Ex_c5378_9505533	3B	68.71	67.71	69.71	0.0654033	3.17364
PHENO	D45_16	Tdurum_contig31586_197	3B	68.71	67.71	69.71	0.0634438	3.09565
PHENO	D45_16	BS00037898_51	3B	68.71	67.71	69.71	0.0634438	3.09565
PHENO	D55_16	wsnp_Ex_c5378_9505533	3B	68.71	67.71	69.71	0.0596902	2.99861
PHENO	D45_17	BS00037898_51	3B	68.71	67.71	69.71	0.0705939	2.97383
PHENO	D45_17	Tdurum_contig31586_197	3B	68.71	67.71	69.71	0.0705939	2.97383
CLIMA	Tmin_AM	IACX11310	3B	72.02	71.02	73.02	0.0735886	3.00696
PHENO	D87_17	Excalibur_c24617_131	3B	80.13	79.13	81.13	0.0871715	3.62328
PHENO	D87_17	Excalibur_c47250_726	3B	80.13	79.13	81.13	0.0871715	3.62328
PHENO	D87_17	wsnp_BQ167580B_Ta_2_1	3B	80.13	79.13	81.13	0.0871715	3.62328
PHENO	D87_17	Excalibur_c18172_2105	3B	80.13	79.13	81.13	0.0740666	3.16956
PHENO	D87_17	wsnp_CAP11_c2309_1201554	3B	80.13	79.13	81.13	0.0740666	3.16956
PHENO	D87_17	wsnp_JD_rep_c63810_40704815	3B	80.13	79.13	81.13	0.0740666	3.16956
PHENO	DBA	Ra_c109604_751	3B	80.76	79.76	81.76	0.0716931	3.00097
PHENO	D65	Ra_c109604_751	3B	80.76	79.76	81.76	0.0749297	3.27515
PHENO	D65	wsnp_JD_c16245_15468917	3B	80.76	79.76	81.76	0.0721742	3.17695
PHENO	D55	Ra_c109604_751	3B	80.76	79.76	81.76	0.0682253	3.02436
PHENO	D87_18	Ra_c109604_751	3B	80.76	79.76	81.76	0.10556	4.18525
PHENO	D87_18	wsnp_JD_c16245_15468917	3B	80.76	79.76	81.76	0.0957941	3.87489
PHENO	DBA_17	wsnp_JD_c16245_15468917	3B	80.76	79.76	81.76	0.0787525	3.12324
PHENO	DBA_17	Ra_c109604_751	3B	80.76	79.76	81.76	0.077285	3.06971
PHENO	D65_18	Ra_c109604_751	3B	80.76	79.76	81.76	0.0703386	2.98786
EIGEN	eigenvector	wsnp_Ku_c31407_41142340	3B	81.2	80.2	82.2	0.00434158	2.95564
EIGEN	eigenvector	BobWhite_c3721_224	3B	102.28	101.28	103.28	0.00205513	3.28674
CLIMA	Tmax_AM	RFL_Contig4186_914	3B	107.15	106.15	108.15	0.0736623	3.10367
CLIMA	Tmax_AM	Tdurum_contig59953_220	3B	107.15	106.15	108.15	0.0736623	3.10367
CLIMA	HR_AM	RAC875_c5222_59	3D	147.34	146.34	148.34	0.0792423	3.25897
CLIMA	ET_SA	BS00021850_51	3D	152.84	151.84	153.84	0.0649032	3.07447
CLIMA	Tmin_AM	BS00068244_51	4A	43.39	42.39	44.39	0.0745309	3.03835
PHENO	GFD_18	wsnp_Ex_c13091_20706489	4A	48.98	47.98	49.98	0.0802074	3.20714
PHENO	GFD_17	wsnp_Ex_c13031_20625900	4A	65.95	64.95	66.95	0.0768232	3.16084
PHENO	GFD_17	Ex_c66324_1151	4A	65.95	64.95	66.95	0.0768232	3.16084
PHENO	GFD_17	wsnp_Ex_rep_c66324_64493429	4A	65.95	64.95	66.95	0.0750626	3.10298
PHENO	D65	Excalibur_c10696_3390	4A	92.25	91.25	93.25	0.0784397	3.4014
PHENO	D65_17	Excalibur_c10696_3390	4A	92.25	91.25	93.25	0.0795414	3.33142
PHENO	D87_18	Excalibur_c10696_3390	4A	92.25	91.25	93.25	0.0786817	3.29538
CLIMA	Tmin_SA	Tdurum_contig46583_1275	4A	151.33	150.33	152.33	0.0675984	2.99236
CLIMA	Tmax_SA	RAC875_c11702_1015	4A	152.99	151.99	153.99	0.0710134	3.22221
EIGEN	eigenvector	RAC875_s109659_142	4A	153.88	152.88	154.88	0.00127228	3.25241
CLIMA	Tmax_SA	Excalibur_c56798_364	4A	164.13	163.13	165.13	0.0819449	3.62443
CLIMA	Tmean_SA	Excalibur_c56798_364	4A	164.13	163.13	165.13	0.0704252	3.17121
CLIMA	Tmin_AM	Excalibur_c65272_341	4A	164.13	163.13	165.13	0.0865432	3.43402
EIGEN	eigenvector	BobWhite_c1656_845	4B	21.78	18.78	24.78	0.00197928	3.18694
PHENO	D65_16	Tdurum_contig46867_658	4B	23.35	20.35	26.35	0.0634788	3.26489
PHENO	D65_16	Excalibur_c49061_138	4B	23.35	20.35	26.35	0.0615895	3.18507
CLIMA	HR_AM	Kukri_c52413_282	4B	45.72	42.72	48.72	0.0903038	3.6283
CLIMA	HR_AM	Tdurum_contig31181_419	4B	56.19	53.19	59.19	0.105618	4.13293
CLIMA	HR_AM	Tdurum_contig63537_2050	4B	56.19	53.19	59.19	0.0745447	3.1025
CLIMA	HR_AM	Tdurum_contig42528_1416	4B	56.19	53.19	59.19	0.0744463	3.09915
CLIMA	HR_AM	Tdurum_contig94674_195	4B	56.19	53.19	59.19	0.0744463	3.09915
CLIMA	HR_AM	Tdurum_contig100003_292	4B	56.19	53.19	59.19	0.0744463	3.09915
CLIMA	HR_AM	Tdurum_contig42528_884	4B	56.19	53.19	59.19	0.0744463	3.09915
PHENO	DBA_18	BS00062691_51	4B	61.84	58.84	64.84	0.0866719	3.37567
EIGEN	eigenvector	BS00062691_51	4B	61.84	58.84	64.84	0.00584626	3.77296
PHENO	DBA_18	BS00094771_51	4B	63.2	60.2	66.2	0.0783496	3.10407
PHENO	D45_17	BS00109813_51	4B	74.62	71.62	77.62	0.0708822	2.98374
PHENO	D55_16	wsnp_Ku_c12503_20174234	4B	81.35	78.35	84.35	0.0799305	3.81089
PHENO	D45_16	wsnp_Ku_c12503_20174234	4B	81.35	78.35	84.35	0.0641308	3.12303
EIGEN	eigenvector	wsnp_Ex_c26285_35532440	4B	81.72	78.72	84.72	0.00180478	2.95555
CLIMA	Tmin_AM	RAC875_c39339_400	4B	114.31	111.31	117.31	0.0836049	3.33798
CLIMA	Tmin_AM	RAC875_c48025_483	4B	114.92	111.92	117.92	0.0771871	3.12655
PHENO	D55_17	BS00068254_51	5A	43.27	42.27	44.27	0.0681754	2.96851
PHENO	D55_17	BS00075505_51	5A	43.27	42.27	44.27	0.0681754	2.96851
PHENO	D55_17	CAP12_rep_c5753_56	5A	43.27	42.27	44.27	0.0681754	2.96851
PHENO	D55_17	CAP7_c10833_215	5A	43.27	42.27	44.27	0.0681754	2.96851
CLIMA	HR_AM	RAC875_c15713_943	5A	49.73	48.73	50.73	0.0876777	3.54423
CLIMA	HR_AM	BS00109052_51	5A	49.73	48.73	50.73	0.0726424	3.03767
CLIMA	Rad_AM	wsnp_BE497820A_Ta_2_2	5A	50.38	49.38	51.38	0.0801643	3.36995
EIGEN	eigenvector	RAC875_c18195_741	5A	64.21	63.21	65.21	0.00156094	3.47716
CLIMA	HR_AM	BS00073670_51	5A	84.13	83.13	85.13	0.0866732	3.51079
CLIMA	HR_AM	IAAV9053	5A	84.13	83.13	85.13	0.0866732	3.51079
EIGEN	eigenvector	RAC875_c23775_406	5A	84.13	83.13	85.13	0.0601139	3.08707
CLIMA	HR_AM	wsnp_Ex_c7266_12475249	5A	86.36	85.36	87.36	0.0769022	3.18254
CLIMA	HR_AM	Tdurum_contig71499_211	5A	86.36	85.36	87.36	0.0769022	3.18254
PHENO	D45_18	RAC875_c9984_1003	5A	89.96	88.96	90.96	0.101232	3.88676
PHENO	D45_18	RAC875_rep_c113313_607	5A	89.96	88.96	90.96	0.0912955	3.56932
PHENO	D45_18	wsnp_Ex_c31799_40545478	5A	89.96	88.96	90.96	0.0912955	3.56932
PHENO	D65	BS00022071_51	5A	90.54	89.54	91.54	0.0756995	3.30356
PHENO	D65	wsnp_AJ612027A_Ta_2_1	5A	90.54	89.54	91.54	0.0756995	3.30356
PHENO	D45	BS00022071_51	5A	90.54	89.54	91.54	0.0946477	3.90582
PHENO	D45	wsnp_AJ612027A_Ta_2_1	5A	90.54	89.54	91.54	0.0946477	3.90582
PHENO	D55	BS00022071_51	5A	90.54	89.54	91.54	0.0771163	3.34578
PHENO	D55	wsnp_AJ612027A_Ta_2_1	5A	90.54	89.54	91.54	0.0771163	3.34578
PHENO	D45_18	wsnp_AJ612027A_Ta_2_1	5A	90.54	89.54	91.54	0.136834	4.98923
PHENO	D45_18	BS00022071_51	5A	90.54	89.54	91.54	0.136834	4.98923
PHENO	D55_17	BS00022071_51	5A	90.54	89.54	91.54	0.0830462	3.48917
PHENO	D55_17	wsnp_AJ612027A_Ta_2_1	5A	90.54	89.54	91.54	0.0830462	3.48917
PHENO	D65_18	wsnp_AJ612027A_Ta_2_1	5A	90.54	89.54	91.54	0.0849644	3.48883
PHENO	D65_18	BS00022071_51	5A	90.54	89.54	91.54	0.0849644	3.48883
PHENO	D55_18	BS00022071_51	5A	90.54	89.54	91.54	0.0721866	3.0909
PHENO	D55_18	wsnp_AJ612027A_Ta_2_1	5A	90.54	89.54	91.54	0.0721866	3.0909
PHENO	D65_17	BS00022071_51	5A	90.54	89.54	91.54	0.0708093	3.02896
PHENO	D65_17	wsnp_AJ612027A_Ta_2_1	5A	90.54	89.54	91.54	0.0708093	3.02896
PHENO	D45_18	wsnp_Ex_rep_c66689_65010988	5A	91.3	90.3	92.3	0.101232	3.88676
PHENO	DBA	BS00066447_51	5A	92.6	91.6	93.6	0.0744672	3.10144
EIGEN	eigenvector	Excalibur_c49550_97	5A	94.5	93.5	95.5	0.00585771	3.19503
PHENO	DBA	wsnp_BG607308A_Ta_2_2	5A	99.56	98.56	100.56	0.0709178	2.9802
PHENO	GFD_17	Kukri_c86812_193	5A	113.15	112.15	114.15	0.0966409	3.81904
CLIMA	ET_AM	GENE-2725_217	5A	114.97	113.97	115.97	0.0841657	3.57959
CLIMA	ET_AM	BobWhite_c42349_99	5A	114.97	113.97	115.97	0.0835571	3.56115
CLIMA	ET_SA	GENE-2725_217	5A	114.97	113.97	115.97	0.0673904	3.16845
PHENO	DBA	Excalibur_c60150_107	5A	115.8	114.8	116.8	0.0702892	2.95865
EIGEN	eigenvector	BS00021860_51	5A	141.75	140.75	142.75	0.0617487	2.96296
EIGEN	eigenvector	BS00023138_51	5A	141.75	140.75	142.75	0.0617487	2.96296
PHENO	DBA_17	wsnp_Ku_c20701_30355248	5B	49.01	48.01	50.01	0.079776	3.15641
CLIMA	Rad_AM	Kukri_rep_c105540_177	5B	49.01	47.01	51.01	0.0906808	3.72975
PHENO	DBA_17	BS00063423_51	5B	49.65	48.65	50.65	0.0766735	3.05508
EIGEN	eigenvector	wsnp_BE443187B_Ta_2_1	5B	51.16	49.16	53.16	0.00629303	4.00957
CLIMA	Rad_SA	Ku_c1083_375	5B	60.68	58.68	62.68	0.0718355	3.18774
CLIMA	Rad_SA	wsnp_Ex_c19724_28720939	5B	60.68	58.68	62.68	0.067026	3.0137
CLIMA	Rad_SA	wsnp_Ex_c19724_28721128	5B	60.68	58.68	62.68	0.067026	3.0137
CLIMA	Tmax_AM	RAC875_c2437_1569	5B	61.02	59.02	63.02	0.073183	3.08716
CLIMA	ET_AM	GENE-3574_643	5B	68.93	66.93	70.93	0.0767885	3.32231
CLIMA	ET_AM	RAC875_c19099_308	5B	68.93	66.93	70.93	0.0767885	3.32231
CLIMA	ET_AM	RAC875_c19099_434	5B	68.93	66.93	70.93	0.0709574	3.1142
EIGEN	eigenvector	RAC875_c19099_434	5B	68.93	66.93	70.93	0.00498315	3.30827
EIGEN	eigenvector	Ra_c73292_443	5B	69.19	67.19	71.19	0.00132463	3.36179
EIGEN	eigenvector	CAP7_c1155_57	5B	69.19	67.19	71.19	0.00114319	2.98
PHENO	D45_16	Kukri_c29410_63	5B	96.7	95.7	97.7	0.0659649	3.19593
PHENO	DBA_17	wsnp_RFL_Contig3739_3996324	5B	97.97	96.97	98.97	0.0745568	2.98667
PHENO	GFD	Tdurum_contig60189_855	5B	183.15	182.15	184.15	0.060779	3.08471
PHENO	GFD_17	Excalibur_c23457_225	5B	188.58	187.58	189.58	0.0708768	2.95908
PHENO	DBA_17	wsnp_Ex_c2207_4136036	5B	217.65	216.65	218.65	0.114815	4.26054
PHENO	DBA_17	tplb0048o03_953	5B	217.65	216.65	218.65	0.0842705	3.30137
CLIMA	ET_AM	BS00022537_51	5D	198.19	188.19	208.19	0.0720809	3.15447
CLIMA	ET_AM	BS00075368_51	5D	199.85	189.85	209.85	0.0909698	3.81962
CLIMA	Rad_SA	BS00075368_51	5D	199.85	189.85	209.85	0.0691984	3.09324
CLIMA	Sunshine_SA	BS00075368_51	5D	199.85	189.85	209.85	0.0719594	3.18632
CLIMA	Tmax_AM	BS00068331_51	5D	200.3	190.3	210.3	0.0741371	3.12002
CLIMA	Tmax_AM	RAC875_c3672_705	5D	200.31	190.31	210.31	0.0741371	3.12002
CLIMA	HR_AM	RAC875_c22627_315	6A	23.62	16.62	30.62	0.086502	3.50508
PHENO	D45_18	BS00098857_51	6A	25.53	18.53	32.53	0.0749909	3.0343
EIGEN	eigenvector	Tdurum_contig29823_203	6A	27.15	20.15	34.15	0.00218939	3.46203
PHENO	GFD	wsnp_Ex_c16491_24996576	6A	40.6	33.6	47.6	0.0582418	2.96667
PHENO	GFD	RAC875_c38136_199	6A	41.11	34.11	48.11	0.0582418	2.96667
CLIMA	HR_AM	Kukri_c264_438	6A	48.09	41.09	55.09	0.0711093	2.98288
CLIMA	HR_AM	RFL_Contig4939_885	6A	56.07	49.07	63.07	0.0814742	3.33681
PHENO	D45_17	Ku_c13637_545	6A	79.08	72.08	86.08	0.0736422	3.07824
CLIMA	ET_AM	tplb0061e06_1431	6A	82.38	75.38	89.38	0.07383	3.217
EIGEN	eigenvector	Ku_c69999_111	6A	85.07	78.07	92.07	0.00206349	3.2977
PHENO	GFD_17	RAC875_rep_c92223_1022	6A	99.04	92.04	106.04	0.0799911	3.2666
EIGEN	eigenvector	Tdurum_contig29357_338	6A	118.07	111.07	125.07	0.00181499	2.96917
EIGEN	eigenvector	Tdurum_contig46670_1132	6A	128.26	121.26	135.26	0.00136662	3.44908
EIGEN	eigenvector	Tdurum_contig46670_1262	6A	128.26	121.26	135.26	0.00136662	3.44908
EIGEN	eigenvector	wsnp_Ku_c29287_39194579	6A	128.26	121.26	135.26	0.00136662	3.44908
EIGEN	eigenvector	GENE-4178_327	6A	136.85	129.85	143.85	0.00418461	2.96569
CLIMA	ET_AM	Excalibur_c25390_2483	6A	138.31	131.31	145.31	0.0692354	3.04999
PHENO	D87	BobWhite_c36339_821	6A	140.87	133.87	147.87	0.0758119	3.13251
PHENO	GFD_18	wsnp_Ra_c36410_44760538	6A	140.87	133.87	147.87	0.0748348	3.03038
EIGEN	eigenvector	RAC875_c56205_127	6A	140.87	133.87	147.87	0.0018167	2.97145
CLIMA	Tmin_SA	Excalibur_c96134_152	6B	5	3	7	0.0807749	3.46226
EIGEN	eigenvector	BS00092845_51	6B	9.58	7.58	11.58	0.00223614	3.50695
EIGEN	eigenvector	Excalibur_c30648_924	6B	9.58	7.58	11.58	0.00198062	3.18878
CLIMA	Sunshine_AM	Kukri_c61725_545	6B	39.24	37.24	41.24	0.070969	3.07506
CLIMA	Tmean_AM	BS00090073_51	6B	39.24	37.24	41.24	0.0771618	3.21096
CLIMA	Tmin_AM	BS00090073_51	6B	39.24	37.24	41.24	0.0811276	3.25664
CLIMA	Rad_AM	RAC875_c13920_836	6B	39.78	37.78	41.78	0.0794314	3.34463
CLIMA	Sunshine_AM	RAC875_c13920_836	6B	39.78	37.78	41.78	0.0739098	3.17888
PHENO	D65_17	IACX9279	6B	62.75	60.75	64.75	0.0722647	3.07971
PHENO	D65_18	IACX9279	6B	62.75	60.75	64.75	0.0704297	2.99178
CLIMA	ET_SA	RAC875_c10122_113	6B	64.08	62.08	66.08	0.0671403	3.14458
PHENO	D45	BobWhite_c42198_254	6B	66.4	64.4	68.4	0.0726398	3.1419
EIGEN	eigenvector	GENE-4086_659	6B	73.42	71.42	75.42	0.00179825	3.90741
EIGEN	eigenvector	GENE-1074_108	6B	73.42	71.42	75.42	0.00174842	3.81779
EIGEN	eigenvector	GENE-4086_876	6B	73.42	71.42	75.42	0.0016326	3.60801
EIGEN	eigenvector	Kukri_c59960_211	6B	73.42	71.42	75.42	0.0016326	3.60801
PHENO	D55	Ra_c18658_1048	6B	85.22	83.22	87.22	0.0680292	3.01945
PHENO	D65_18	Ra_c18658_1048	6B	85.22	83.22	87.22	0.0943555	3.80358
PHENO	D87_18	Excalibur_c12464_390	6B	85.22	83.22	87.22	0.0762134	3.21041
PHENO	D55_17	Ra_c18658_1048	6B	85.22	83.22	87.22	0.0736611	3.16223
PHENO	D55_18	Ra_c18658_1048	6B	85.22	83.22	87.22	0.071184	3.05578
PHENO	GFD	Kukri_c64223_135	6B	120.61	118.61	122.61	0.0666707	3.31335
PHENO	GFD	BobWhite_c13202_312	6B	120.61	118.61	122.61	0.0641096	3.22234
PHENO	GFD	BobWhite_rep_c50324_373	6B	120.61	118.61	122.61	0.0618371	3.11533
PHENO	GFD	RAC875_c17011_373	6B	122.92	120.92	124.92	0.0598681	3.03407
CLIMA	Rad_AM	CAP11_c4727_205	6D	63.58	62.58	64.58	0.096565	3.92843
CLIMA	Rad_SA	CAP11_c4727_205	6D	63.58	62.58	64.58	0.103499	4.30942
CLIMA	Rain_AM	CAP11_c4727_205	6D	63.58	62.58	64.58	0.0744279	3.20664
CLIMA	Sunshine_AM	CAP11_c4727_205	6D	63.58	62.58	64.58	0.0838109	3.5244
CLIMA	Sunshine_SA	CAP11_c4727_205	6D	63.58	62.58	64.58	0.117231	4.76704
CLIMA	Tmax_SA	CAP11_c4727_205	6D	63.58	62.58	64.58	0.0911	3.95544
CLIMA	Tmean_SA	CAP11_c4727_205	6D	63.58	62.58	64.58	0.0849707	3.70016
CLIMA	Tmin_SA	CAP11_c4727_205	6D	63.58	62.58	64.58	0.0685706	3.02744
EIGEN	eigenvector	CAP11_c4727_205	6D	63.58	62.58	64.58	0.0735551	3.64494
EIGEN	eigenvector	TA001847-0566	6D	72.84	71.84	73.84	0.00489003	3.25749
EIGEN	eigenvector	BS00011061_51	6D	116.85	115.85	117.85	0.00418461	2.96569
EIGEN	eigenvector	BobWhite_c5872_65	6D	118.53	117.53	119.53	0.00418461	2.96569
EIGEN	eigenvector	RAC875_c25738_168	6D	118.53	117.53	119.53	0.00418461	2.96569
PHENO	D45_18	Excalibur_c16355_712	7A	51.36	49.36	53.36	0.0811026	3.23859
CLIMA	Rain_SA	GENE-4277_295	7A	51.36	49.36	53.36	0.0898593	3.53077
EIGEN	eigenvector	RAC875_c63889_486	7A	87.5	85.5	89.5	0.0600739	3.0869
CLIMA	Sunshine_AM	Ku_c5938_4221	7A	101.49	99.49	103.49	0.0697185	3.03073
EIGEN	eigenvector	Ra_c9427_300	7A	106.81	104.81	108.81	0.00198495	3.19447
CLIMA	Tmax_AM	RAC875_rep_c76772_850	7A	126.4	124.4	128.4	0.0718985	3.04282
CLIMA	Tmean_AM	RAC875_rep_c76772_850	7A	126.4	124.4	128.4	0.0762262	3.17905
PHENO	D65	RAC875_c13221_1017	7A	126.8	124.8	128.8	0.0725605	3.19087
PHENO	GFD_17	RAC875_c13221_1017	7A	126.8	124.8	128.8	0.103094	4.02854
PHENO	D65_17	RAC875_c13221_1017	7A	126.8	124.8	128.8	0.0809726	3.38055
PHENO	GFD_18	RAC875_c13221_1017	7A	126.8	124.8	128.8	0.0725658	2.95522
PHENO	D55	TA003458-0086	7A	133.99	131.99	135.99	0.0687142	3.04425
PHENO	D55_18	TA003458-0086	7A	133.99	131.99	135.99	0.0864691	3.58438
PHENO	D55_16	TA003458-0086	7A	133.99	131.99	135.99	0.0683209	3.34902
PHENO	D45_17	TA003458-0086	7A	133.99	131.99	135.99	0.0813286	3.33897
PHENO	D65_17	TA003458-0086	7A	133.99	131.99	135.99	0.0734063	3.11942
PHENO	GFD_17	TA003458-0086	7A	133.99	131.99	135.99	0.0748531	3.0959
PHENO	D55_17	TA003458-0086	7A	133.99	131.99	135.99	0.0683967	2.97636
CLIMA	Rad_AM	Tdurum_contig12326_232	7A	133.99	131.99	135.99	0.0790247	3.33057
CLIMA	Sunshine_AM	Tdurum_contig12326_232	7A	133.99	131.99	135.99	0.102055	4.1465
PHENO	GFD_17	wsnp_Ex_rep_c67660_66321934	7A	134.18	132.18	136.18	0.0738062	3.06048
EIGEN	eigenvector	RAC875_c4732_1521	7A	135.13	133.13	137.13	0.00137847	3.1401
PHENO	D45_17	wsnp_CAP7_c1321_664480	7A	148.43	146.43	150.43	0.0840927	3.43188
PHENO	D45_17	wsnp_CAP7_c1321_664478	7A	148.43	146.43	150.43	0.0782935	3.23644
PHENO	D45_17	IACX7848	7A	161.31	159.31	163.31	0.096878	3.85631
PHENO	D65_17	IACX7848	7A	161.31	159.31	163.31	0.0698274	2.99464
EIGEN	eigenvector	Excalibur_c113078_320	7A	177.61	175.61	179.61	0.00726582	3.81424
CLIMA	Rain_SA	Excalibur_rep_c102881_88	7A	181.38	179.38	183.38	0.110368	4.18137
PHENO	D45_17	BobWhite_c32347_219	7A	208.71	206.71	210.71	0.0880786	3.56512
PHENO	D45_17	Kukri_c5693_1983	7A	208.71	206.71	210.71	0.0880786	3.56512
PHENO	D45_17	Kukri_c855_1907	7A	208.71	206.71	210.71	0.0880786	3.56512
PHENO	D45_17	wsnp_Ex_c6961_12000176	7A	208.71	206.71	210.71	0.0880786	3.56512
PHENO	D45_17	BS00110681_51	7A	208.71	206.71	210.71	0.0880786	3.56512
PHENO	D45_17	IAAV6961	7A	208.71	206.71	210.71	0.0880786	3.56512
PHENO	D45_17	Kukri_c855_2107	7A	208.71	206.71	210.71	0.0880786	3.56512
PHENO	D55_16	BS00110681_51	7A	208.71	206.71	210.71	0.0679356	3.33352
PHENO	D55_16	IAAV6961	7A	208.71	206.71	210.71	0.0679356	3.33352
PHENO	D55_16	Kukri_c855_2107	7A	208.71	206.71	210.71	0.0679356	3.33352
PHENO	D55_16	BobWhite_c32347_219	7A	208.71	206.71	210.71	0.0679356	3.33352
PHENO	D55_16	Kukri_c5693_1983	7A	208.71	206.71	210.71	0.0679356	3.33352
PHENO	D55_16	Kukri_c855_1907	7A	208.71	206.71	210.71	0.0679356	3.33352
PHENO	D55_16	wsnp_Ex_c6961_12000176	7A	208.71	206.71	210.71	0.0679356	3.33352
PHENO	D65_17	BS00110681_51	7A	208.71	206.71	210.71	0.0767619	3.23566
PHENO	D65_17	IAAV6961	7A	208.71	206.71	210.71	0.0767619	3.23566
PHENO	D65_17	Kukri_c855_2107	7A	208.71	206.71	210.71	0.0767619	3.23566
PHENO	D65_17	BobWhite_c32347_219	7A	208.71	206.71	210.71	0.0767619	3.23566
PHENO	D65_17	Kukri_c5693_1983	7A	208.71	206.71	210.71	0.0767619	3.23566
PHENO	D65_17	Kukri_c855_1907	7A	208.71	206.71	210.71	0.0767619	3.23566
PHENO	D65_17	wsnp_Ex_c6961_12000176	7A	208.71	206.71	210.71	0.0767619	3.23566
PHENO	D45_17	wsnp_Ex_c6961_11998812	7A	208.71	206.71	210.71	0.0753933	3.13796
PHENO	D55_17	BS00110681_51	7A	208.71	206.71	210.71	0.0681906	2.96905
PHENO	D55_17	IAAV6961	7A	208.71	206.71	210.71	0.0681906	2.96905
PHENO	D55_17	Kukri_c855_2107	7A	208.71	206.71	210.71	0.0681906	2.96905
PHENO	D55_17	BobWhite_c32347_219	7A	208.71	206.71	210.71	0.0681906	2.96905
PHENO	D55_17	Kukri_c5693_1983	7A	208.71	206.71	210.71	0.0681906	2.96905
PHENO	D55_17	Kukri_c855_1907	7A	208.71	206.71	210.71	0.0681906	2.96905
PHENO	D55_17	wsnp_Ex_c6961_12000176	7A	208.71	206.71	210.71	0.0681906	2.96905
EIGEN	eigenvector	BS00105531_51	7A	212.66	210.66	214.66	0.0733007	3.41814
EIGEN	eigenvector	BS00084193_51	7A	216.36	214.36	218.36	0.0824226	3.76471
EIGEN	eigenvector	RAC875_c31997_103	7A	216.36	214.36	218.36	0.0767183	3.54866
EIGEN	eigenvector	BS00027226_51	7A	216.36	214.36	218.36	0.0687248	3.24205
EIGEN	eigenvector	Kukri_rep_c68381_911	7A	216.36	214.36	218.36	0.0661333	3.14161
EIGEN	eigenvector	Excalibur_c46453_144	7A	217	215	219	0.102279	4.50076
EIGEN	eigenvector	Kukri_c9728_1171	7A	217	215	219	0.0997776	4.40932
EIGEN	eigenvector	CAP8_c4980_112	7A	217	215	219	0.0767183	3.54866
EIGEN	eigenvector	Excalibur_c46453_242	7A	217	215	219	0.0767183	3.54866
PHENO	D45_18	IACX5996	7A	226.07	224.07	228.07	0.0952172	3.69517
EIGEN	eigenvector	IACX5996	7A	226.07	224.07	228.07	0.00116146	3.01879
PHENO	D45_18	Kukri_c11451_1882	7A	228.37	226.37	230.37	0.0952172	3.69517
CLIMA	ET_AM	Tdurum_contig46717_2021	7A	228.37	226.37	230.37	0.0789337	3.34481
CLIMA	ET_SA	BS00071736_51	7A	228.37	226.37	230.37	0.0624341	2.96343
EIGEN	eigenvector	Kukri_c11451_1882	7A	228.37	226.37	230.37	0.00116146	3.01879
CLIMA	ET_AM	BS00075731_51	7A	232.11	230.11	234.11	0.0766678	3.26586
CLIMA	ET_SA	BS00075731_51	7A	232.11	230.11	234.11	0.0634727	3.00356
CLIMA	Tmax_SA	RAC875_c18668_513	7A	241.4	239.4	243.4	0.0700519	3.18644
PHENO	GFD	Excalibur_c53111_215	7B	3.27	1.27	5.27	0.0753178	3.67857
PHENO	D65_16	Excalibur_c53111_215	7B	3.27	1.27	5.27	0.0615689	3.1842
PHENO	D87_18	Tdurum_contig98005_272	7B	10.06	8.06	12.06	0.0756483	3.14362
PHENO	D87_18	Tdurum_contig5352_556	7B	10.06	8.06	12.06	0.0700897	2.98265
PHENO	D87_18	Ex_c101666_634	7B	46.21	44.21	48.21	0.0729135	3.09622
PHENO	DBA_18	BobWhite_c39364_231	7B	56.88	54.88	58.88	0.0823625	3.23737
PHENO	DBA_18	BS00074083_51	7B	58.17	56.17	60.17	0.092198	3.55163
CLIMA	Rad_AM	BobWhite_c4481_96	7B	58.17	56.17	60.17	0.0703355	3.0277
CLIMA	Sunshine_AM	BobWhite_c4481_96	7B	58.17	56.17	60.17	0.0687386	2.99592
CLIMA	Sunshine_SA	BobWhite_c4481_96	7B	58.17	56.17	60.17	0.0659369	2.96672
PHENO	D55_18	wsnp_Ex_c18800_27681277	7B	68.84	66.84	70.84	0.0801637	3.35213
PHENO	D55_18	Kukri_rep_c68742_543	7B	68.84	66.84	70.84	0.0701084	3.01803
PHENO	D65_18	wsnp_Ex_c18800_27681277	7B	68.84	66.84	70.84	0.0696973	2.95081
PHENO	D45	Excalibur_c45099_1048	7B	69.39	67.39	71.39	0.0717255	3.10952
PHENO	D55	Excalibur_c45099_1048	7B	69.39	67.39	71.39	0.0690946	3.058
PHENO	D55_16	Excalibur_c45099_1048	7B	69.39	67.39	71.39	0.074305	3.58837
PHENO	GFD_17	RAC875_c52266_76	7B	69.39	67.39	71.39	0.0819209	3.33334
PHENO	D45_16	Excalibur_c45099_1048	7B	69.39	67.39	71.39	0.0668672	3.23169
PHENO	D65_17	Excalibur_c45099_1048	7B	69.39	67.39	71.39	0.0724219	3.08518
PHENO	D55_17	Excalibur_c45099_1048	7B	69.39	67.39	71.39	0.0698366	3.02738
PHENO	D65_16	Ku_c68626_1054	7B	69.93	67.93	71.93	0.0649675	3.32755
PHENO	D65_16	BobWhite_c9958_624	7B	69.93	67.93	71.93	0.0601174	3.12264
PHENO	D55_18	BS00055761_51	7B	70.14	68.14	72.14	0.0726432	3.09234
PHENO	D65_16	BS00040415_51	7B	71.33	69.33	73.33	0.089431	4.33143
PHENO	D65_16	IAAV3448	7B	71.33	69.33	73.33	0.089431	4.33143
PHENO	D55_16	BS00040415_51	7B	71.33	69.33	73.33	0.0814799	3.87178
PHENO	D55_16	IAAV3448	7B	71.33	69.33	73.33	0.0814799	3.87178
PHENO	D65_16	BS00073602_51	7B	71.33	69.33	73.33	0.0740051	3.70386
PHENO	D65_16	Ku_c24482_1132	7B	71.33	69.33	73.33	0.0632018	3.25321
PHENO	D55_16	BS00073602_51	7B	71.33	69.33	73.33	0.0643347	3.18798
PHENO	D55_16	Ku_c24482_1132	7B	71.33	69.33	73.33	0.0641192	3.17924
PHENO	D45_16	BS00040415_51	7B	71.33	69.33	73.33	0.0632865	3.08938
PHENO	D45_16	IAAV3448	7B	71.33	69.33	73.33	0.0632865	3.08938
PHENO	GFD_17	BS00040415_51	7B	71.33	69.33	73.33	0.0715766	2.9848
PHENO	GFD_17	IAAV3448	7B	71.33	69.33	73.33	0.0715766	2.9848
CLIMA	Rad_AM	RAC875_c72_473	7B	75.37	73.37	77.37	0.104239	4.18492
CLIMA	Sunshine_AM	RAC875_c72_473	7B	75.37	73.37	77.37	0.103789	4.20476
CLIMA	Rad_AM	wsnp_Ex_c106_217340	7B	76.01	74.01	78.01	0.0871531	3.60975
CLIMA	Sunshine_AM	wsnp_Ex_c106_217340	7B	76.01	74.01	78.01	0.109156	4.38407
EIGEN	eigenvector	wsnp_Ex_c106_217340	7B	76.01	74.01	78.01	0.0655511	3.11897
CLIMA	Rad_AM	Ku_c28853_1518	7B	76.17	74.17	78.17	0.0747302	3.18149
CLIMA	Rad_AM	Tdurum_contig56342_134	7B	76.17	74.17	78.17	0.0747302	3.18149
CLIMA	Sunshine_AM	Ku_c28853_1518	7B	76.17	74.17	78.17	0.095072	3.91048
CLIMA	Sunshine_AM	Tdurum_contig56342_134	7B	76.17	74.17	78.17	0.095072	3.91048
CLIMA	Rad_AM	BS00022009_51	7B	76.98	74.98	78.98	0.0776663	3.28354
CLIMA	Rad_AM	Excalibur_rep_c111629_239	7B	76.98	74.98	78.98	0.0718805	3.08191
CLIMA	Sunshine_AM	BS00022009_51	7B	76.98	74.98	78.98	0.0723879	3.12522
CLIMA	Rad_AM	BS00089181_51	7B	77.13	75.13	79.13	0.0718805	3.08191
CLIMA	Tmin_AM	BobWhite_c3564_81	7B	77.13	75.13	79.13	0.0781467	3.15831
EIGEN	eigenvector	Kukri_c51296_438	7B	77.13	75.13	79.13	0.001336	3.06079
EIGEN	eigenvector	wsnp_Ex_c5270_9324025	7B	77.13	75.13	79.13	0.001336	3.06079
EIGEN	eigenvector	wsnp_RFL_Contig4753_5709032	7B	77.13	75.13	79.13	0.001336	3.06079
CLIMA	Rad_AM	IAAV7912	7B	78.31	76.31	80.31	0.0698065	3.00911
CLIMA	Rad_SA	IAAV7912	7B	78.31	76.31	80.31	0.0823623	3.56831
CLIMA	Sunshine_SA	IAAV7912	7B	78.31	76.31	80.31	0.0752925	3.30677
PHENO	D87	Tdurum_contig42140_871	7B	78.33	76.33	80.33	0.0717079	2.99329
PHENO	D87	Kukri_c39981_381	7B	78.44	76.44	80.44	0.0717079	2.99329
PHENO	D87	Kukri_c7495_824	7B	78.44	76.44	80.44	0.0717079	2.99329
CLIMA	Rad_AM	RAC875_c45062_305	7B	101.19	99.19	103.19	0.0701024	3.01951
CLIMA	HR_AM	Excalibur_c3698_739	7B	133.59	131.59	135.59	0.0831745	3.39387
EIGEN	eigenvector	IACX7421	7B	157.01	155.01	159.01	0.00199567	3.2086
CLIMA	ET_AM	RAC875_c8752_1079	7B	158.97	156.97	160.97	0.0766678	3.26586
CLIMA	ET_SA	RAC875_c8752_1079	7B	158.97	156.97	160.97	0.0634727	3.00356
PHENO	GFD_18	Kukri_rep_c106477_365	7B	171.11	169.11	173.11	0.108765	4.1216
PHENO	GFD_17	RAC875_rep_c106588_205	7D	149.97	145.97	153.97	0.0756481	3.1207
CLIMA	HR_SA	RAC875_rep_c106588_205	7D	149.97	145.97	153.97	0.0849534	3.59271
CLIMA	Tmax_SA	RAC875_rep_c106588_205	7D	149.97	145.97	153.97	0.0641735	2.96008
