# Supplementary material for: Discovering Loci for Breeding Prospective and Phenology in Wheat Mediterranean Landraces by Environmental and eigenGWAS
Source: Int J Mol Sci. 2023 Jan 15;24(2):1700. doi: 10.3390/ijms24021700 (PMC9863576; doi:10.3390/ijms24021700)
Supplement: Supplementary file 1 [file ijms-24-01700-s001.zip › Table S5.xlsx]

## Sheet: Table S5
Table S5. QTL hotspots
HOTSPOT	Chromosome	CI	Left marker	position (bp)	Right marker	position (bp)	CI (Mb)	Type of traits
hotspot 1A.1	1A	21-22-27	BS00023201_51	7643102	Excalibur_c71158_54	8296998	0.653896	Pheno, clima, eigen
hotspot 1A.2	1A	51-52-53	Excalibur_c10689_254	27363007	Kukri_c22508_119	28757949	1.39494	Pheno
hotspot 1A.3	1A	69-71-73	RAC875_c37183_331	66893592	TA002594-0782	430180001	363.286	Pheno
hotspot 1A.4	1A	95-95-96	BS00062876_51	529788778	BobWhite_c96_170	531682571	1.89379	Clima
hotspot 1B.1	1B	43-44-45	BS00065053_51	38833829	wsnp_Ex_c5780_10153638	26186242	12.6476	Clima
hotspot 1B.2	1B	51-52-53	Excalibur_c95656_129	44933589	Tdurum_contig56188_569	28563880	16.3697	Pheno
hotspot 1B.3	1B	62-63-64	wsnp_BE399980B_Ta_2_1	142523393	BS00003575_51	148898343	6.37495	Clima
hotspot 1B.4	1B	69-70-71	wsnp_CAP11_c631_419930	443563423	wsnp_Ku_c24323_34285350	474118105	30.5547	Clima
hotspot 1B.5	1B	86-87-91	Kukri_c25961_166	575863858	BobWhite_c39656_106	589919646	14.0558	Pheno, clima, eigen
hotspot 1B.6	1B	111-112-116	BS00094237_51	638015155	BS00084895_51	643101677	5.08652	Clima
hotspot 1B.7	1B	134-135-136	GENE-0063_68	661515587	Excalibur_rep_c71107_517	664599715	3.08413	Pheno
hotspot 1B.8	1B	159-160-161	GENE-0543_201	681690469	Excalibur_rep_c69522_83	685865389	4.17492	Pheno
hotspot 1B.9	1B	172-174-174	wsnp_Ex_c1597_3045682	688283056	wsnp_Ku_c13952_22097856	687413792	0.869264	Pheno
hotspot 1D.1	1D	161-164-172	RAC875_c14613_68	485557589	RFL_Contig3395_1575	487168787	1.6112	Clima
hotspot 1D.2	1D	179-180-180	BS00093275_51	486241852	Tdurum_contig29915_167	491043383	4.80153	Clima
hotspot2 A.1	2A	74-75-75	Tdurum_contig11803_306	36041083	Ku_c269_2643	36632073	0.59099	Pheno
hotspot 2A.2	2A	122-123-123	BS00107804_51	707040172	wsnp_Ex_rep_c66358_64543401	709701422	2.66125	Clima
hotspot 2A.3	2A	143-144-144	BS00062732_51	747090405	Excalibur_c18514_238	750595232	3.50483	Clima
hotspot 2B.1	2B	99-100-104	CAP12_c2565_239	243790122	wsnp_JD_rep_c67103_42432235	578601519	334.811	Pheno, clima, eigen
hotspot 2B.2	2B	110-113-114	Kukri_c79815_483	589879893	BS00104667_51	690218375	100.338	Pheno, eigen
hotspot 2B.3	2B	147-147-148	BobWhite_c12911_788	780590397	BS00100118_51	788524935	7.93454	Clima
hotspot 2D.1	2D	8-9-9	BS00067698_51	14860348	BS00047901_51	15967448	1.1071	Pheno
hotspot 2D.2	2D	50-51-52	Kukri_c14902_1112	146305493	BS00011109_51	409601354	263.296	Pheno
hotspot 3B.1	3B	37-38-38	Tdurum_contig43252_1762	23782080	TA001028-0737	24007966	0.225886	Clima
hotspot 3B.2	3B	62-63-63	wsnp_Ex_c22401_31592784	68466182	Excalibur_c24830_415	244990733	176.525	Clima, eigen
hotspot 3B.3	3B	67-69-69	Ku_c27771_508	495471559	BS00030430_51	503989868	8.51831	Pheno, clima
hotspot 3B.4	3B	80-81-82	BS00009549_51	705817170	Excalibur_rep_c66942_58	734430722	28.6136	Pheno, eigen
hotspot 4B.1	4B	55-56-57	Ra_c26080_461	36642697	BS00095416_51	40233919	3.59122	Clima
hotspot 5A.1	5A	43-43-44	Kukri_c12738_882	331401509	BS00063822_51	414048881	82.6474	Pheno
hotspot 5A.2	5A	84-84-86	BS00073670_51	570716220	Excalibur_c472_914	568272220	2.444	Clima
hotspot 5A.3	5A	90-90-92	Kukri_c10033_724	584677742	Excalibur_c26671_57	591319197	6.64145	Pheno
hotspot 5A.4	5A	115-115-116	BS00076948_51	664273096	Tdurum_contig11521_102	665779594	1.5065	Clima
hotspot 5B.1	5B	49-49-50	BS00068390_51	399810401	BS00063423_51	421643697	21.8333	Pheno, clima, eigen
hotspot 5B.2	5B	60-61-61	RAC875_c38511_91	476805518	RAC875_c2437_1569	479025121	2.2196	Clima
hotspot 5B.3	5B	68-69-70	BS00064660_51	501480691	RAC875_c18335_443	527256296	25.7756	Clima, eigen
hotspot 6B.1	6B	39-39-40	RAC875_c2291_123	41705928	RAC875_c13920_836	42778537	1.07261	Clima
hotspot 6B.2	6B	73-73-74	BobWhite_c28409_462	635175311	wsnp_Ex_c1276_2445537	642348416	7.1731	Eigen
hotspot 6B.3	6B	84-85-86	Kukri_c58961_76	669019620	Tdurum_contig68217_361	674946651	5.92703	Pheno
hotspot 6B.4	6B	120-121-121	Kukri_c60966_261	719509426	Tdurum_contig10729_989	720983865	1.47444	Pheno
hotspot 7A.1	7A	126-127-128	BS00021997_51	118328450	Excalibur_c53632_204	573677257	455.349	Pheno, clima
hotspot 7A.2	7A	133-134-135	BS00049871_51	539856412	BS00024619_51	562096515	22.2401	Pheno, clima, eigen
hotspot 7A.3	7A	207-209-211	BobWhite_c32347_219	708145137	Ku_c19745_1093	712058458	3.91332	Pheno
hotspot 7A.4	7A	215-217-218	BS00027226_51	717965474	Kukri_c9728_1171	719567332	1.60186	Eigen
hotspot 7A.5	7A	227-228-229	BS00020236_51	730426125	Tdurum_contig46717_2021	731267973	0.841848	Pheno, clima, eigen
hotspot 7B.1	7B	57-58-59	GENE-4826_641	61557711	BS00091302_51	64726430	3.16872	Pheno, clima
hotspot 7B.2	7B	68-77-79	Ex_c68356_765	180650420	RAC875_c7104_160	587916803	407.266	Pheno, clima, eigen
