# Supplementary material for: Discovering Loci for Breeding Prospective and Phenology in Wheat Mediterranean Landraces by Environmental and eigenGWAS
Source: Int J Mol Sci. 2023 Jan 15;24(2):1700. doi: 10.3390/ijms24021700 (PMC9863576; doi:10.3390/ijms24021700)
Supplement: Supplementary file 1 [file ijms-24-01700-s001.zip › Table S6.xlsx]

## Sheet: Table S6
Table S6. Gene models within selected QTL hotspots
Hotspot	Type of trait	Gene model	Description
hotspot 1A.1	Pheno, clima	TraesCS1A01G013700.1	U-box domain protein
		TraesCS1A01G013800.4	Methionine S-methyltransferase
		TraesCS1A01G013900.1	Glutathione s-transferase
		TraesCS1A01G014000.1	Defensin
		TraesCS1A01G014100.1	Defensin
		TraesCS1A01G014200.1	F-box protein
		TraesCS1A01G014300.1	C2 calcium/lipid-binding and GRAM domain protein
		TraesCS1A01G014400.1	Serine/threonine-protein kinase
		TraesCS1A01G014500.1	Serine/threonine-protein kinase
		TraesCS1A01G014700.1	Transducin/WD40 repeat-like superfamily protein
		TraesCS1A01G014800.1	Defensin
		TraesCS1A01G014900.1	Serine/threonine-protein kinase
		TraesCS1A01G015000.1	Serine/threonine-protein kinase
		TraesCS1A01G015200.2	Tubulin-specific chaperone cofactor E-like protein
		TraesCS1A01G015300.1	Ras-like protein
		TraesCS1A01G015400.1	Ras-related protein Rab-11A
		TraesCS1A01G015500.1	12-oxophytodienoate reductase-like protein
		TraesCS1A01G015600.1	12-oxophytodienoate reductase-like protein
hotspot 1A.2	Pheno	TraesCS1A01G046300.1	Nudix hydrolase 9
		TraesCS1A01G047000.1	Calcium-transporting ATPase
hotspot 1A.4	Clima	TraesCS1A01G339600.1	Protein kinase
		TraesCS1A01G339900.1	ATP-dependent zinc metalloprotease FtsH
		TraesCS1A01G340000.1	WD40 repeat-like protein
		TraesCS1A01G340100.1	ATP-dependent chaperone ClpB
		TraesCS1A01G340300.1	Receptor-like protein kinase
		TraesCS1A01G340400.1	Dolichyl-diphosphooligosaccharide--protein glycosyltransferase subunit STT3
		TraesCS1A01G340600.1	Nuclear pore complex protein NUP35
		TraesCS1A01G340700.1	Peptidyl-tRNA hydrolase, putative
		TraesCS1A01G340900.1	GATA transcription factor
		TraesCS1A01G341100.1	Sugar transporter family protein
		TraesCS1A01G341300.1	HXXXD-type acyl-transferase family protein
		TraesCS1A01G341400.1	E3 ubiquitin ligase-like protein
		TraesCS1A01G341500.1	Kinesin-like protein
		TraesCS1A01G341600.1	Histidine phosphotransfer protein
		TraesCS1A01G341800.1	Pectinesterase
		TraesCS1A01G342000.1	Peroxidase
		TraesCS1A01G342100.1	peroxidase
		TraesCS1A01G342300.1	Peroxidase
		TraesCS1A01G342400.1	Peroxidase
		TraesCS1A01G342500.1	Phosphotransferase
		TraesCS1A01G342600.1	Receptor-like protein kinase
		TraesCS1A01G342700.1	Inorganic pyrophosphatase family protein
		TraesCS1A01G342800.1	Short-chain dehydrogenase/reductase family protein
		TraesCS1A01G342900.2	ABC(ATP-binding) family transporter
hotspot 1B.1	Clima	TraesCS1B01G046300.1	ACT domain-containing protein
		TraesCS1B01G046400.1	ATP synthase subunit beta
		TraesCS1B01G046500.1	Disease resistance protein RPM1
		TraesCS1B01G046600.1	F-box protein
		TraesCS1B01G046800.1	F-box family protein
		TraesCS1B01G047100.1	F-box protein
		TraesCS1B01G047200.1	Sentrin-specific protease
		TraesCS1B01G047400.1	Short-chain dehydrogenase/reductase family protein
		TraesCS1B01G047700.1	Mitochondrial transcription termination factor-like
		TraesCS1B01G047900.1	Cation/H(+) antiporter
		TraesCS1B01G048000.1	3-ketoacyl-CoA synthase
		TraesCS1B01G048100.1	Phenylalanine ammonia-lyase
		TraesCS1B01G048200.1	Phenylalanine ammonia-lyase
		TraesCS1B01G048300.1	Phenylalanine ammonia-lyase
		TraesCS1B01G048400.2	Phenylalanine ammonia-lyase
		TraesCS1B01G048500.1	Phenylalanine ammonia-lyase
		TraesCS1B01G048700.1	3-ketoacyl-CoA synthase 5
		TraesCS1B01G048900.1	Histone H2A
		TraesCS1B01G049000.1	S-locus cysteine-rich protein (SCR)
		TraesCS1B01G049100.1	Histone H2A
		TraesCS1B01G049200.1	Inorganic pyrophosphatase family protein
		TraesCS1B01G049300.4	Poly [ADP-ribose] polymerase
		TraesCS1B01G049400.1	Disease resistance protein
		TraesCS1B01G049500.1	WAT1-related protein
		TraesCS1B01G049600.1	UDP-glycosyltransferase
		TraesCS1B01G049700.1	MYB transcription factor
		TraesCS1B01G049800.1	Caffeoyl-CoA O-methyltransferase
		TraesCS1B01G049900.1	Disease resistance protein
		TraesCS1B01G050000.1	NBS-LRR-like resistance protein
		TraesCS1B01G050100.1	Protein kinase family protein
		TraesCS1B01G050200.3	Ankyrin repeat family protein
		TraesCS1B01G050400.1	Phospholipase D
		TraesCS1B01G050600.1	Lecithin-cholesterol acyltransferase-like 1
		TraesCS1B01G050700.1	Protein FRIGIDA
		TraesCS1B01G050800.1	BTB/POZ/MATH-domain protein
		TraesCS1B01G050900.1	Cytochrome P450, putative
		TraesCS1B01G051000.1	Obtusifoliol 14-alpha demethylase
		TraesCS1B01G051100.1	Nuclear pore complex protein NUP43
		TraesCS1B01G051200.1	Powdery mildew resistance protein Pm3
		TraesCS1B01G051300.1	NBS-LRR-like resistance protein
		TraesCS1B01G051600.2	B3 domain-containing protein
		TraesCS1B01G051800.1	Protoheme IX farnesyltransferase
		TraesCS1B01G051900.1	Protoheme IX farnesyltransferase
		TraesCS1B01G052100.1	Type I inositol-1,4,5-trisphosphate 5-phosphatase 1
		TraesCS1B01G052300.1	Pentatricopeptide repeat-containing protein, putative
		TraesCS1B01G052400.2	Armadillo/beta-catenin-like repeat protein
		TraesCS1B01G052500.1	HXXXD-type acyl-transferase family protein
		TraesCS1B01G052600.1	2-oxoglutarate (2OG) and Fe(II)-dependent oxygenase superfamily protein
		TraesCS1B01G052800.1	3-ketoacyl-CoA synthase
		TraesCS1B01G053000.1	Zinc finger protein
		TraesCS1B01G053100.1	Zinc finger family protein
		TraesCS1B01G053200.1	Zinc finger family protein
		TraesCS1B01G053400.1	RNA binding protein
		TraesCS1B01G053600.1	Glucose-6-phosphate isomerase
		TraesCS1B01G053700.1	3-ketoacyl-CoA synthase
		TraesCS1B01G053800.1	Ankyrin repeat protein-like
		TraesCS1B01G053900.2	Ankyrin repeat protein-like
		TraesCS1B01G054000.1	Short-chain dehydrogenase / reductase
		TraesCS1B01G054200.1	ARM repeat superfamily protein
		TraesCS1B01G054400.1	disease resistance protein (TIR-NBS class)
		TraesCS1B01G054500.1	disease resistance protein (TIR-NBS class)
		TraesCS1B01G054700.1	ARM repeat superfamily protein
		TraesCS1B01G055000.1	Germin-like protein
		TraesCS1B01G055200.1	MYB transcription factor
		TraesCS1B01G055300.1	F-box domain containing protein
		TraesCS1B01G055800.1	Histone-lysine N-methyltransferase
hotspot 1B.2	Pheno	TraesCS1B01G048900.1	Histone H2A
		TraesCS1B01G049000.1	S-locus cysteine-rich protein (SCR)
		TraesCS1B01G049100.1	Histone H2A
		TraesCS1B01G049200.1	Inorganic pyrophosphatase family protein
		TraesCS1B01G049300.4	Poly [ADP-ribose] polymerase
		TraesCS1B01G049400.1	Disease resistance protein
		TraesCS1B01G049500.1	WAT1-related protein
		TraesCS1B01G049600.1	UDP-glycosyltransferase
		TraesCS1B01G049700.1	MYB transcription factor
		TraesCS1B01G049800.1	Caffeoyl-CoA O-methyltransferase
		TraesCS1B01G049900.1	Disease resistance protein
		TraesCS1B01G050000.1	NBS-LRR-like resistance protein
		TraesCS1B01G050100.1	Protein kinase family protein
		TraesCS1B01G050200.3	Ankyrin repeat family protein
		TraesCS1B01G050400.1	Phospholipase D
		TraesCS1B01G050600.1	Lecithin-cholesterol acyltransferase-like 1
		TraesCS1B01G050700.1	Protein FRIGIDA
		TraesCS1B01G050800.1	BTB/POZ/MATH-domain protein
		TraesCS1B01G050900.1	Cytochrome P450, putative
		TraesCS1B01G051000.1	Obtusifoliol 14-alpha demethylase
		TraesCS1B01G051100.1	Nuclear pore complex protein NUP43
		TraesCS1B01G051200.1	Powdery mildew resistance protein Pm3
		TraesCS1B01G051300.1	NBS-LRR-like resistance protein
		TraesCS1B01G051600.2	B3 domain-containing protein
		TraesCS1B01G051800.1	Protoheme IX farnesyltransferase
		TraesCS1B01G051900.1	Protoheme IX farnesyltransferase
		TraesCS1B01G052100.1	Type I inositol-1,4,5-trisphosphate 5-phosphatase 1
		TraesCS1B01G052300.1	Pentatricopeptide repeat-containing protein, putative
		TraesCS1B01G052400.2	Armadillo/beta-catenin-like repeat protein
		TraesCS1B01G052500.1	HXXXD-type acyl-transferase family protein
		TraesCS1B01G052600.1	2-oxoglutarate (2OG) and Fe(II)-dependent oxygenase superfamily protein
		TraesCS1B01G052800.1	3-ketoacyl-CoA synthase
		TraesCS1B01G053000.1	Zinc finger protein
		TraesCS1B01G053100.1	Zinc finger family protein
		TraesCS1B01G053200.1	Zinc finger family protein
		TraesCS1B01G053400.1	RNA binding protein
		TraesCS1B01G053600.1	Glucose-6-phosphate isomerase
		TraesCS1B01G053700.1	3-ketoacyl-CoA synthase
		TraesCS1B01G053800.1	Ankyrin repeat protein-like
		TraesCS1B01G053900.2	Ankyrin repeat protein-like
		TraesCS1B01G054000.1	Short-chain dehydrogenase / reductase
		TraesCS1B01G054200.1	ARM repeat superfamily protein
		TraesCS1B01G054400.1	disease resistance protein (TIR-NBS class)
		TraesCS1B01G054500.1	disease resistance protein (TIR-NBS class)
		TraesCS1B01G054700.1	ARM repeat superfamily protein
		TraesCS1B01G055000.1	Germin-like protein
		TraesCS1B01G055200.1	MYB transcription factor
		TraesCS1B01G055300.1	F-box domain containing protein
		TraesCS1B01G055800.1	Histone-lysine N-methyltransferase
		TraesCS1B01G056000.1	AT hook motif DNA-binding family protein
		TraesCS1B01G056200.1	F-box family protein
		TraesCS1B01G056300.1	Clavata3/ESR (CLE) gene family member
		TraesCS1B01G056400.1	Ankyrin repeat protein-like
		TraesCS1B01G056500.1	F-box family protein
		TraesCS1B01G056700.1	RNA polymerase II transcription factor SIII (Elongin) subunit A
		TraesCS1B01G056800.1	Ankyrin repeat family protein
		TraesCS1B01G056900.1	Laccase
		TraesCS1B01G057100.1	Protein transport SEC13-like protein
		TraesCS1B01G057300.1	30S ribosomal protein S8
		TraesCS1B01G057600.1	SKP1-like protein 4
		TraesCS1B01G057800.3	Evolutionarily conserved C-terminal region 2
		TraesCS1B01G057900.1	7,8-dihydroneopterin aldolase
		TraesCS1B01G058000.1	UDP galactose transporter-related protein
		TraesCS1B01G058100.1	Agamous MADS-box transcription factor
		TraesCS1B01G058200.1	Agamous MADS-box transcription factor
		TraesCS1B01G058300.1	Agamous MADS-box transcription factor
		TraesCS1B01G058400.1	FBD-associated F-box protein
		TraesCS1B01G058600.2	Dual specificity phosphatase
		TraesCS1B01G058700.1	Beta-hexosaminidase
		TraesCS1B01G058800.1	30S ribosomal protein S18
		TraesCS1B01G058900.1	Amino acid transporter, putative
		TraesCS1B01G059000.1	11S globulin seed storage protein 2
		TraesCS1B01G059100.1	Glutathione S-transferase
		TraesCS1B01G059200.1	Pectinesterase inhibitor
		TraesCS1B01G059300.1	F-box family protein
		TraesCS1B01G059400.1	Formin-like protein
		TraesCS1B01G059700.1	Di-glucose binding protein with Kinesin motor domain-containing protein
		TraesCS1B01G059800.2	Nudix hydrolase 9
		TraesCS1B01G060400.1	Calmodulin binding protein-like protein
		TraesCS1B01G060500.1	Calmodulin-binding protein, putative, expressed
		TraesCS1B01G060700.1	Calcium-transporting ATPase
		TraesCS1B01G060800.1	Alpha/beta-Hydrolases superfamily protein
hotspot 1B.3	Clima	TraesCS1B01G120600.1	40S ribosomal protein S4
		TraesCS1B01G120800.1	ATP-dependent zinc metalloprotease FtsH 1
		TraesCS1B01G120900.1	BTB/POZ and MATH domain-containing protein 2
		TraesCS1B01G121000.1	BTB/POZ domain containing protein, expressed
		TraesCS1B01G121200.1	Translocator protein-like protein
		TraesCS1B01G121300.1	BTB/POZ domain containing protein, expressed
		TraesCS1B01G121400.1	evolutionarily conserved C-terminal region 2
		TraesCS1B01G121600.1	Glucan 1,3-beta-glucosidase
		TraesCS1B01G121700.1	BTB/POZ and MATH domain-containing protein 2
		TraesCS1B01G121800.1	BTB/POZ and MATH domain-containing protein 2
		TraesCS1B01G122000.4	Translocase of chloroplast 159, chloroplastic
		TraesCS1B01G122100.1	Xylosyltransferase 1
		TraesCS1B01G122200.1	E3 ubiquitin-protein ligase
		TraesCS1B01G122300.1	Villin
		TraesCS1B01G122400.1	Crossover junction endonuclease MUS81
		TraesCS1B01G122500.1	Myb-like transcription factor
		TraesCS1B01G122600.1	XH/XS domain-containing protein
		TraesCS1B01G122700.1	Pentatricopeptide repeat-containing family protein
		TraesCS1B01G122800.1	Phenylalanine ammonia-lyase
		TraesCS1B01G123000.1	Gamma-tubulin complex component
		TraesCS1B01G123100.1	RING/U-box superfamily protein
		TraesCS1B01G123200.1	Kinesin-like protein
hotspot 1B.5	Pheno, clima, eigen	TraesCS1B01G346700.2	magnesium transporter NIPA (DUF803)
		TraesCS1B01G346800.1	50S ribosomal protein L33
		TraesCS1B01G346900.1	Glycosyltransferase
		TraesCS1B01G347000.1	Rac-like GTP binding protein
		TraesCS1B01G347100.1	Non-specific serine/threonine protein kinase
		TraesCS1B01G347200.1	Tubby-like F-box protein
		TraesCS1B01G347400.1	Dof zinc finger protein
		TraesCS1B01G347600.1	Gibberellin 2-oxidase
		TraesCS1B01G347700.1	Cytochrome P450
		TraesCS1B01G347800.1	Cytochrome P450
		TraesCS1B01G347900.2	Auxin response factor
		TraesCS1B01G348000.1	O-methyltransferase-like protein
		TraesCS1B01G348100.1	O-methyltransferase-like protein
		TraesCS1B01G348200.1	O-methyltransferase
		TraesCS1B01G348300.1	O-methyltransferase-like protein
		TraesCS1B01G348400.1	O-methyltransferase-like protein
		TraesCS1B01G348500.1	O-methyltransferase-like protein
		TraesCS1B01G348600.2	NBS-LRR-like resistance protein
		TraesCS1B01G348700.1	O-methyltransferase-like protein
		TraesCS1B01G348800.1	receptor kinase 1
		TraesCS1B01G348900.1	O-methyltransferase-like protein
		TraesCS1B01G349000.1	O-methyltransferase-like protein
		TraesCS1B01G349100.1	O-methyltransferase-like protein
		TraesCS1B01G349600.1	rRNA N-glycosidase
		TraesCS1B01G349700.1	F-box domain containing protein
		TraesCS1B01G349900.1	Glycosyltransferase
		TraesCS1B01G350000.1	14 kDa proline-rich protein DC2.15, putative
		TraesCS1B01G350100.1	Receptor-like kinase
		TraesCS1B01G350200.1	Ras-like protein
		TraesCS1B01G350300.1	Gamma-glutamyl phosphate reductase
		TraesCS1B01G350600.1	Trehalose-6-phosphate synthase 6
		TraesCS1B01G350700.1	Gamma-glutamyl hydrolase
		TraesCS1B01G350800.1	Non-symbiotic hemoglobin
		TraesCS1B01G350900.1	Ethylene-responsive transcription factor
		TraesCS1B01G351000.1	RNA ligase/cyclic nucleotide phosphodiesterase family protein
		TraesCS1B01G351100.1	Protein FLOWERING LOCUS T
		TraesCS1B01G351300.2	Homeobox protein
		TraesCS1B01G351400.1	senescence regulator (Protein of unknown function, DUF584)
		TraesCS1B01G351600.4	Trehalose-6-phosphate synthase
		TraesCS1B01G351700.1	GDSL esterase/lipase
		TraesCS1B01G351800.1	Protein EMBRYONIC FLOWER 1
		TraesCS1B01G351900.1	Protein kinase
		TraesCS1B01G352200.2	ATP-dependent zinc metalloprotease FtsH
		TraesCS1B01G352300.1	WD40 repeat-like protein
		TraesCS1B01G352400.1	ATP-dependent chaperone ClpB
		TraesCS1B01G352600.1	Receptor-like protein kinase
		TraesCS1B01G352700.1	Dolichyl-diphosphooligosaccharide--protein glycosyltransferase subunit STT3
		TraesCS1B01G352900.1	ATP synthase subunit a
		TraesCS1B01G353000.1	NADH-ubiquinone oxidoreductase chain 1
		TraesCS1B01G353100.1	ATP synthase subunit 9, mitochondrial
		TraesCS1B01G353200.1	ATP synthase subunit alpha
		TraesCS1B01G353300.1	ATP synthase subunit alpha
		TraesCS1B01G353500.1	Peptidyl-tRNA hydrolase, putative
		TraesCS1B01G353700.1	GATA transcription factor
		TraesCS1B01G353800.1	Sugar transporter family protein
		TraesCS1B01G354000.1	HXXXD-type acyl-transferase family protein
		TraesCS1B01G354100.1	E3 ubiquitin ligase-like protein
		TraesCS1B01G354200.2	Kinesin-like protein
		TraesCS1B01G354300.1	Histidine phosphotransfer protein
		TraesCS1B01G354500.1	Pectinesterase
		TraesCS1B01G354700.1	Peroxidase
		TraesCS1B01G354800.1	Peroxidase
		TraesCS1B01G354900.1	Peroxidase
		TraesCS1B01G355000.1	Peroxidase
		TraesCS1B01G355100.1	Ulp1 protease family, C-terminal catalytic domain containing protein
		TraesCS1B01G355200.1	Peroxidase
		TraesCS1B01G355300.1	peroxidase
		TraesCS1B01G355400.1	Peroxidase
		TraesCS1B01G355500.1	Peroxidase
		TraesCS1B01G355600.1	Phosphotransferase
		TraesCS1B01G355700.1	Receptor-like protein kinase
		TraesCS1B01G355800.1	Inorganic pyrophosphatase family protein
		TraesCS1B01G355900.1	Short-chain dehydrogenase/reductase family protein
		TraesCS1B01G356000.1	F-box protein
		TraesCS1B01G356100.2	ABC(ATP-binding) family transporter
		TraesCS1B01G356200.1	ATP-binding cassette transporter subfamily A member
		TraesCS1B01G356300.1	ATP-binding cassette transporter subfamily A member
		TraesCS1B01G356600.1	Auxin-responsive protein
		TraesCS1B01G356700.1	Profilin
		TraesCS1B01G356800.1	Glutamate--tRNA ligase
		TraesCS1B01G356900.1	Mitochondrial-processing peptidase subunit alpha
		TraesCS1B01G357000.1	ATP-dependent 6-phosphofructokinase
		TraesCS1B01G357100.1	ARM repeat superfamily protein
		TraesCS1B01G357200.1	Calcineurin B-like protein
		TraesCS1B01G357300.1	F-box family protein
		TraesCS1B01G357400.1	Histone H2A
		TraesCS1B01G357600.1	Histone H2B
		TraesCS1B01G357700.1	ARM repeat superfamily protein
		TraesCS1B01G357900.1	Receptor-like protein kinase
		TraesCS1B01G358000.1	F-box family protein
		TraesCS1B01G358100.1	Receptor-like protein kinase
		TraesCS1B01G358200.2	F-box family protein
		TraesCS1B01G358300.1	Receptor-like protein kinase
		TraesCS1B01G358400.1	Protein kinase, putative
		TraesCS1B01G358500.1	Protein kinase, putative
		TraesCS1B01G358600.1	Protein kinase, putative
		TraesCS1B01G358700.1	Leucine-rich repeat receptor-like protein kinase family protein
		TraesCS1B01G358800.1	Receptor-like protein kinase
		TraesCS1B01G359000.1	basic helix-loop-helix (bHLH) DNA-binding superfamily protein
		TraesCS1B01G359200.1	Protein kinase, putative
		TraesCS1B01G359300.2	Receptor-like protein kinase
		TraesCS1B01G359400.1	Receptor-like protein kinase
		TraesCS1B01G359500.1	(R)-specific enoyl-CoA hydratase
		TraesCS1B01G359600.1	30S ribosomal protein S15
		TraesCS1B01G359700.1	Mediator of RNA polymerase II transcription subunit 15a
		TraesCS1B01G359800.1	Alpha-glucan water dikinase
		TraesCS1B01G359900.1	Protein kinase, putative
		TraesCS1B01G360000.1	Leucine-rich repeat protein kinase-like protein
		TraesCS1B01G360100.1	Receptor-like protein kinase
		TraesCS1B01G360200.1	Pentatricopeptide repeat-containing protein
		TraesCS1B01G360300.1	Zinc finger CCCH domain-containing protein
		TraesCS1B01G360400.1	NBS-LRR-like resistance protein
		TraesCS1B01G360600.1	F-box protein
		TraesCS1B01G360700.2	Kinesin, putative
		TraesCS1B01G360900.1	Glycosyltransferase
		TraesCS1B01G361000.1	Ring finger protein, putative
		TraesCS1B01G361200.1	Late embryogenesis abundant hydroxyproline-rich glycoprotein family, putative
		TraesCS1B01G361300.1	Glycosyltransferase
		TraesCS1B01G361400.1	Glycosyltransferase
		TraesCS1B01G361500.1	Glycosyltransferase
hotspot 1B.6	Clima	TraesCS1B01G412100.1	Cytochrome b561 and DOMON domain-containing protein
		TraesCS1B01G412200.1	GDSL esterase/lipase
		TraesCS1B01G412800.1	Pentatricopeptide repeat (PPR) superfamily protein
		TraesCS1B01G412900.1	ATP synthase subunit alpha
		TraesCS1B01G413000.1	Cytochrome b
		TraesCS1B01G413200.1	Cytochrome c oxidase subunit 3
		TraesCS1B01G413700.1	60S ribosomal protein L37a
		TraesCS1B01G413800.1	Sodium Bile acid symporter family
		TraesCS1B01G413900.1	Core-2/I-branching beta-1,6-N-acetylglucosaminyltransferase family protein
		TraesCS1B01G414200.1	Protein kinase family protein
		TraesCS1B01G414300.1	Formin-like protein
		TraesCS1B01G414400.1	50S ribosomal protein L2, putative
		TraesCS1B01G414500.1	Stress up-regulated Nod 19 protein
		TraesCS1B01G414600.1	cytochrome oxidase assembly protein
		TraesCS1B01G414800.1	Eukaryotic aspartyl protease family protein
		TraesCS1B01G414900.1	Sulfotransferase
		TraesCS1B01G415200.1	ARM repeat superfamily protein
		TraesCS1B01G415600.1	Disease resistance protein (NBS-LRR class) family
		TraesCS1B01G415700.1	Pre-mRNA-processing-splicing factor 8
		TraesCS1B01G415900.1	50S ribosomal protein L21
		TraesCS1B01G416200.1	Disease resistance protein (NBS-LRR class) family
		TraesCS1B01G416400.1	Pre-mRNA-processing-splicing factor 8
		TraesCS1B01G416500.1	Ferredoxin
		TraesCS1B01G416600.1	Histone H2B
		TraesCS1B01G416700.1	Serine carboxypeptidase family protein, expressed
		TraesCS1B01G416800.1	Alpha/beta-Hydrolases superfamily protein
		TraesCS1B01G417000.1	Oxidoreductase
		TraesCS1B01G417100.1	Cytochrome c oxidase assembly protein COX19
		TraesCS1B01G417200.1	Ribosomal protein
		TraesCS1B01G417300.1	Short-chain dehydrogenase/reductase
		TraesCS1B01G417900.1	mediator of RNA polymerase II transcription subunit
		TraesCS1B01G418000.1	U-box domain-containing family protein
		TraesCS1B01G418100.1	Disease resistance protein (NBS-LRR class) family
		TraesCS1B01G418200.1	NBS-LRR disease resistance protein-like
		TraesCS1B01G418300.1	NBS-LRR disease resistance protein-like
		TraesCS1B01G418400.1	Auxin-responsive protein
		TraesCS1B01G418500.1	Glutamate receptor
		TraesCS1B01G418700.1	F-box protein
		TraesCS1B01G418800.1	Protein PLANT CADMIUM RESISTANCE 2
		TraesCS1B01G418900.1	Tropinone reductase-like protein
		TraesCS1B01G419000.1	Tropinone reductase-like protein
		TraesCS1B01G419100.2	Glycosyltransferases
		TraesCS1B01G419200.1	Cell division cycle 48-like protein
		TraesCS1B01G419300.1	protein kinase family protein
		TraesCS1B01G419400.1	protein kinase family protein
		TraesCS1B01G419500.1	Short-chain dehydrogenase/reductase family protein
		TraesCS1B01G419600.1	protein kinase family protein
		TraesCS1B01G419800.1	Golgin candidate 5
hotspot 1B.7	Pheno	TraesCS1B01G439800.1	G-box binding factor
		TraesCS1B01G439900.1	Aldose 1-epimerase-like
		TraesCS1B01G440000.1	Blue copper protein
		TraesCS1B01G440100.1	Blue copper protein
		TraesCS1B01G440200.1	Protein ROOT PRIMORDIUM DEFECTIVE 1
		TraesCS1B01G440300.1	WRKY transcription factor
		TraesCS1B01G440400.1	Cation/H(+) antiporter
		TraesCS1B01G440500.1	WRKY transcription factor
		TraesCS1B01G440600.1	WRKY transcription factor
		TraesCS1B01G440700.1	WRKY transcription factor
		TraesCS1B01G440900.1	Mitochondrial transcription termination factor-like
		TraesCS1B01G441100.1	Mitochondrial transcription termination factor-like
		TraesCS1B01G441200.1	Transducin/WD40 repeat-like superfamily protein
		TraesCS1B01G441300.1	ethylene-responsive transcription factor
		TraesCS1B01G441400.1	Protein phosphatase 2c, putative
		TraesCS1B01G441600.1	Pentatricopeptide repeat-containing protein
		TraesCS1B01G441800.1	Two-component response regulator
		TraesCS1B01G442000.1	Nuclear transcription factor Y subunit B
		TraesCS1B01G442200.1	NBS-LRR disease resistance protein
		TraesCS1B01G442300.1	Ketol-acid reductoisomerase (NADP(+))
		TraesCS1B01G442400.1	Phospholipase A1
		TraesCS1B01G442600.1	U-box domain-containing protein
		TraesCS1B01G442700.1	F-box family protein
		TraesCS1B01G442800.1	Phospholipase A1
		TraesCS1B01G442900.1	F-box family protein
		TraesCS1B01G443000.1	F-box family protein
		TraesCS1B01G443100.1	GTP-binding nuclear protein
		TraesCS1B01G443200.1	Malate dehydrogenase
		TraesCS1B01G443300.1	Phospholipase A1
hotspot 1B.8	Pheno	TraesCS1B01G473400.1	DNA damage-binding protein 1
		TraesCS1B01G473500.1	ARM repeat superfamily protein
		TraesCS1B01G473700.1	Heat shock family protein
		TraesCS1B01G473900.1	Acetyl-CoA:benzylalcohol acetyltranferase
		TraesCS1B01G474000.1	Homeobox leucine zipper protein
		TraesCS1B01G474400.1	F-box family protein-like protein
		TraesCS1B01G474600.1	F-box family protein
		TraesCS1B01G474800.1	Helicase/SANT-associated, DNA-binding protein, putative
		TraesCS1B01G475200.1	NBS-LRR resistance-like protein
		TraesCS1B01G475600.1	F-box family protein
		TraesCS1B01G475700.1	Protein phosphatase 2C
		TraesCS1B01G476400.1	Flavonoid 3'-hydroxylase
		TraesCS1B01G476500.1	TATA-binding protein associated factor-like protein
		TraesCS1B01G476600.1	ATP-dependent zinc metalloprotease FTSH protein
		TraesCS1B01G476700.1	E3 ubiquitin-protein ligase RNF14
		TraesCS1B01G476900.1	F-box family protein
		TraesCS1B01G477000.1	F-box protein
		TraesCS1B01G477300.1	Protein kinase
		TraesCS1B01G477400.1	Early flowering 3
		TraesCS1B01G477500.1	ATP-dependent RNA helicase
		TraesCS1B01G477600.1	tRNA uridine 5-carboxymethylaminomethyl modification enzyme MnmG
		TraesCS1B01G477700.1	tRNA uridine 5-carboxymethylaminomethyl modification enzyme MnmG
		TraesCS1B01G477800.1	tRNA uridine 5-carboxymethylaminomethyl modification enzyme MnmG
hotspot 1B.9	Pheno	TraesCS1B01G479900.1	Response regulator
		TraesCS1B01G480000.1	Response regulator
		TraesCS1B01G480100.1	Argonaute
		TraesCS1B01G480300.1	Receptor protein kinase, putative
		TraesCS1B01G480400.2	Zinc finger CCCH domain protein
		TraesCS1B01G480500.2	Rho GDP-dissociation inhibitor 1
		TraesCS1B01G480600.3	winged-helix DNA-binding transcription factor family protein
hotspot 1D.1	Clima	TraesCS1D01G439800.1	23S rRNA (uracil-C(5))-methyltransferase RlmCD
		TraesCS1D01G439900.1	E3 ubiquitin-protein ligase MARCH6
		TraesCS1D01G440100.2	E3 ubiquitin-protein ligase MARCH6
		TraesCS1D01G440200.1	F-box family protein
		TraesCS1D01G440300.1	Leucine-rich repeat receptor-like protein kinase family protein
		TraesCS1D01G440400.1	Type II proteinase inhibitor family protein
		TraesCS1D01G440600.1	Phosphoglucan phosphatase LSF1
		TraesCS1D01G440700.1	Pm3-like disease resistance protein
		TraesCS1D01G440800.1	NBS-LRR-like resistance protein
		TraesCS1D01G440900.1	RNA polymerase sigma factor
		TraesCS1D01G441100.4	F-box protein
		TraesCS1D01G441200.1	MADS-box transcription factor
		TraesCS1D01G441300.1	F-box family protein
		TraesCS1D01G441400.1	Receptor lectin kinase
		TraesCS1D01G442000.1	CST complex subunit TEN1-like protein
		TraesCS1D01G442200.1	Aminopeptidase
		TraesCS1D01G442300.1	CST complex subunit TEN1-like protein
		TraesCS1D01G442400.1	RNA binding protein
		TraesCS1D01G442500.1	Kinase family protein
		TraesCS1D01G442600.1	GDSL esterase/lipase
		TraesCS1D01G443000.1	Pentatricopeptide repeat-containing protein
hotspot 1D.2	Clima	TraesCS1D01G441100.4	F-box protein
		TraesCS1D01G441200.1	MADS-box transcription factor
		TraesCS1D01G441300.1	F-box family protein
		TraesCS1D01G441400.1	Receptor lectin kinase
		TraesCS1D01G442000.1	CST complex subunit TEN1-like protein
		TraesCS1D01G442200.1	Aminopeptidase
		TraesCS1D01G442300.1	CST complex subunit TEN1-like protein
		TraesCS1D01G442400.1	RNA binding protein
		TraesCS1D01G442500.1	Kinase family protein
		TraesCS1D01G442600.1	GDSL esterase/lipase
		TraesCS1D01G443000.1	Pentatricopeptide repeat-containing protein
		TraesCS1D01G443100.1	Protein kinase family protein
		TraesCS1D01G443200.1	FAD-binding Berberine family protein, putative
		TraesCS1D01G443300.1	NBS-LRR disease resistance protein
		TraesCS1D01G443400.2	NBS-LRR disease resistance protein-like
		TraesCS1D01G443600.1	Serine/threonine-protein kinase
		TraesCS1D01G443700.1	Late embryogenesis abundant protein
		TraesCS1D01G443800.1	Beige/BEACH and WD40 domain-containing protein
		TraesCS1D01G444000.1	Stachyose synthase
		TraesCS1D01G444200.1	Calcium-binding family protein
		TraesCS1D01G444300.1	Kinase family protein
		TraesCS1D01G444600.1	Disease resistance protein RPP13
		TraesCS1D01G444900.2	Disease resistance protein RPP13
		TraesCS1D01G445000.1	Heat-shock protein, putative
		TraesCS1D01G445100.1	Heat shock family protein
		TraesCS1D01G445200.1	Transcription factor, putative
		TraesCS1D01G445300.1	ATP-dependent Clp protease proteolytic subunit
		TraesCS1D01G445400.1	disease resistance family protein / LRR family protein
		TraesCS1D01G445600.1	Heat shock family protein
		TraesCS1D01G445700.1	DNA damage-binding protein 1
		TraesCS1D01G445800.2	ARM repeat superfamily protein
		TraesCS1D01G446400.1	Translation initiation factor if-2, putative
		TraesCS1D01G446700.1	ATP synthase subunit b
		TraesCS1D01G446900.2	Translation initiation factor if-2, putative
		TraesCS1D01G447100.1	Homeobox-leucine zipper protein family
		TraesCS1D01G447600.1	cytochrome P450, family 724, subfamily A, polypeptide 1
		TraesCS1D01G447800.1	F-box family protein
		TraesCS1D01G447900.1	Mitochondrial transcription termination factor-like
		TraesCS1D01G448100.2	F-box family protein
		TraesCS1D01G448200.1	ATP synthase subunit b
		TraesCS1D01G448300.1	Early-responsive to dehydration stress protein (ERD4)
		TraesCS1D01G448700.1	Helicase/SANT-associated, DNA-binding protein, putative
		TraesCS1D01G448900.1	50S ribosomal protein L2, chloroplastic
hotspot2 A.1	Pheno	TraesCS2A01G079300.1	Kinase family protein
		TraesCS2A01G079400.1	Peptide transporter family protein
		TraesCS2A01G079500.1	2-oxoglutarate dehydrogenase E1 component family protein
		TraesCS2A01G079600.1	Receptor-like kinase, putative
		TraesCS2A01G079700.1	Telomere repeat-binding factor like-protein
		TraesCS2A01G080700.1	Kinase interacting (KIP1-like) family protein
hotspot 2A.2	Clima	TraesCS2A01G461000.1	Homeodomain-like superfamily protein
		TraesCS2A01G461600.1	Gamma-soluble NSF attachment protein
		TraesCS2A01G461700.2	Basic helix-loop-helix transcription factor
		TraesCS2A01G461800.1	Receptor-like kinase
		TraesCS2A01G461900.1	Leucine-rich repeat receptor-like protein kinase family protein
		TraesCS2A01G462000.1	Glutathione S-transferase T3
		TraesCS2A01G462200.1	Cytochrome P450 family protein
		TraesCS2A01G462300.1	Glycosyltransferase
		TraesCS2A01G462400.1	membrane-associated kinase regulator, putative (DUF1645)
		TraesCS2A01G462500.1	NAC domain-containing protein
		TraesCS2A01G462600.1	Kelch repeat-containing protein
		TraesCS2A01G462700.1	Receptor-like kinase
		TraesCS2A01G462800.1	Glycosyltransferase
		TraesCS2A01G463000.1	Receptor-like kinase
		TraesCS2A01G463100.1	F-box/WD-40 repeat-containing protein
		TraesCS2A01G463200.1	Receptor protein kinase-like protein
		TraesCS2A01G463300.1	Glycosyltransferase
		TraesCS2A01G463400.1	Ethylene-responsive transcription factor
		TraesCS2A01G463500.1	BAG family molecular chaperone regulator
		TraesCS2A01G463600.1	Cytochrome P450 family protein, expressed
		TraesCS2A01G463800.1	Cytochrome P450 family protein, expressed
		TraesCS2A01G463900.1	Multidrug resistance protein ABC transporter family protein
hotspot 2A.3	Clima	TraesCS2A01G527700.2	Chalcone synthase
		TraesCS2A01G527800.1	Receptor-like kinase
		TraesCS2A01G528000.1	Receptor-like protein kinase
		TraesCS2A01G528100.1	3-oxoacyl-reductase
		TraesCS2A01G528200.1	Antimicrobial peptide
		TraesCS2A01G528400.1	Antimicrobial peptide
		TraesCS2A01G528700.2	Double-strand break repair protein MRE11
		TraesCS2A01G528900.1	N-alpha-acetyltransferase
		TraesCS2A01G529000.1	Pentatricopeptide repeat-containing protein
		TraesCS2A01G529900.1	Cytochrome P450 family protein, expressed
		TraesCS2A01G530000.1	Cytochrome P450 family protein, expressed
		TraesCS2A01G530100.1	Cytochrome P450 family protein, expressed
		TraesCS2A01G530200.1	Cytochrome P450 family protein, expressed
		TraesCS2A01G530300.1	Pentatricopeptide repeat-containing protein
		TraesCS2A01G530400.1	Pentatricopeptide repeat-containing protein
		TraesCS2A01G530500.1	Myb/SANT-like DNA-binding domain protein
		TraesCS2A01G530600.1	Pentatricopeptide repeat-containing protein
		TraesCS2A01G530700.1	Pentatricopeptide repeat-containing protein
		TraesCS2A01G530800.1	Histidine--tRNA ligase
		TraesCS2A01G530900.1	Cellulose synthase-like protein
		TraesCS2A01G531000.1	Pentatricopeptide repeat-containing protein
		TraesCS2A01G531100.1	Pentatricopeptide repeat-containing protein
		TraesCS2A01G532600.1	Serine/threonine-protein kinase
		TraesCS2A01G532800.1	Diacylglycerol kinase
		TraesCS2A01G532900.1	GRAS family transcription factor containing protein
		TraesCS2A01G533000.1	Protein kinase
		TraesCS2A01G533100.1	Exocyst complex component, putative
		TraesCS2A01G533200.1	Flavin-containing monooxygenase
		TraesCS2A01G533300.1	E3 ubiquitin-protein ligase MYCBP2
		TraesCS2A01G533400.1	Serine/threonine-protein kinase
		TraesCS2A01G533500.1	Cytochrome P450
		TraesCS2A01G533600.1	F-box family protein
		TraesCS2A01G533700.1	Cytochrome P450
		TraesCS2A01G533800.1	Invertase inhibitor
		TraesCS2A01G533900.1	Heme oxygenase 1
		TraesCS2A01G534000.1	Lipid transfer protein
		TraesCS2A01G534100.1	Serine/threonine-protein kinase
		TraesCS2A01G534200.1	Transcription factor
		TraesCS2A01G534300.1	Transcription factor
		TraesCS2A01G534400.2	Serine/threonine-protein kinase
		TraesCS2A01G534600.1	Cytochrome P450
		TraesCS2A01G534800.1	Ethylene-responsive transcription factor
		TraesCS2A01G534900.1	Protein DETOXIFICATION
		TraesCS2A01G535100.1	Serine/threonine-protein kinase
		TraesCS2A01G535200.1	Serine/threonine-protein kinase
		TraesCS2A01G535300.1	Copalyl diphosphate synthase
		TraesCS2A01G535500.1	Pentatricopeptide repeat superfamily protein
		TraesCS2A01G536000.1	ATP synthase subunit 9, mitochondrial
		TraesCS2A01G536100.1	Non-specific serine/threonine protein kinase
		TraesCS2A01G536200.1	Sulfotransferase
		TraesCS2A01G536300.1	Serine/threonine-protein kinase
		TraesCS2A01G536400.1	Serine/threonine-protein kinase
		TraesCS2A01G536500.2	Serine/threonine-protein kinase
		TraesCS2A01G536600.1	Flowering Locus T-like protein, putative
hotspot 2B.3	Clima	TraesCS2B01G596900.1	Acyl-CoA-binding domain-containing protein
		TraesCS2B01G597000.1	Leucine-rich repeat receptor-like protein kinase family protein
		TraesCS2B01G597300.1	Ankyrin repeat family protein
		TraesCS2B01G597500.1	Actin-related protein
		TraesCS2B01G597600.1	Disease resistance protein RPP13
		TraesCS2B01G597700.2	Disease resistance protein (TIR-NBS-LRR class) family
		TraesCS2B01G597800.1	F-box family protein
		TraesCS2B01G598100.1	Disease resistance protein (CC-NBS-LRR class) family
		TraesCS2B01G598300.1	F-box family protein
		TraesCS2B01G598400.1	WAT1-related protein
		TraesCS2B01G598500.1	WAT1-related protein
		TraesCS2B01G598600.2	Calcium-dependent lipid-binding domain-containing protein
		TraesCS2B01G598700.1	Mediator of rna polymerase ii transcription subunit 15a
		TraesCS2B01G598800.1	Polyadenylate-binding protein
		TraesCS2B01G598900.1	F-box family protein
		TraesCS2B01G599000.1	Polyadenylate-binding protein
		TraesCS2B01G599100.1	F-box family protein
		TraesCS2B01G599200.1	F-box family protein
		TraesCS2B01G599300.1	Phosphomannomutase
		TraesCS2B01G599400.1	Mediator of rna polymerase ii transcription subunit 15a
		TraesCS2B01G599500.1	Isoaspartyl peptidase/L-asparaginase
		TraesCS2B01G599600.1	SART-1 protein
		TraesCS2B01G599700.1	NBS-LRR-like resistance protein
		TraesCS2B01G599800.1	Beta-glucosidase
		TraesCS2B01G599900.3	Beta-glucosidase
		TraesCS2B01G600000.1	Beta-glucosidase, putative
		TraesCS2B01G600100.1	Beta-glucosidase, putative
		TraesCS2B01G600200.1	Beta-glucosidase
		TraesCS2B01G600300.1	ABC(ATP-binding) family transporter
		TraesCS2B01G600500.1	Core-2/I-branching beta-1,6-N-acetylglucosaminyltransferase family protein
		TraesCS2B01G600600.1	Flavin-containing monooxygenase
		TraesCS2B01G600700.1	B3 domain-containing protein
		TraesCS2B01G600900.1	Receptor-kinase, putative
		TraesCS2B01G601100.1	glutathione S-transferase tau 2
		TraesCS2B01G601300.1	U-box domain-containing family protein
		TraesCS2B01G601400.1	Polyadenylate-binding protein
		TraesCS2B01G601500.1	F-box family protein
		TraesCS2B01G601700.1	B3 domain-containing protein
		TraesCS2B01G601800.1	Flavin-containing monooxygenase
		TraesCS2B01G601900.1	B3 domain-containing protein
		TraesCS2B01G602000.1	Receptor-like protein kinase-like protein
		TraesCS2B01G602100.1	RNA pyrophosphohydrolase
		TraesCS2B01G602200.1	Pentatricopeptide repeat-containing protein
		TraesCS2B01G602300.1	Disease resistance protein (NBS-LRR class) family
		TraesCS2B01G602400.1	NBS-LRR disease resistance protein-like
		TraesCS2B01G602600.1	1D-myo-inositol 2-acetamido-2-deoxy-alpha-D-glucopyranoside deacetylase
		TraesCS2B01G602800.1	Exocyst complex component, putative
		TraesCS2B01G602900.1	Exocyst complex component, putative
		TraesCS2B01G603000.1	Late embryogenesis abundant (LEA) hydroxyproline-rich glycoprotein family
		TraesCS2B01G603100.1	Late embryogenesis abundant (LEA) hydroxyproline-rich glycoprotein family, putative
		TraesCS2B01G603200.1	Late embryogenesis abundant (LEA) hydroxyproline-rich glycoprotein family
		TraesCS2B01G603500.1	Eukaryotic aspartyl protease family protein, putative
		TraesCS2B01G603600.1	CCR4-NOT transcription complex family protein
		TraesCS2B01G603700.1	Low temperature and salt responsive protein
		TraesCS2B01G603800.3	Pentatricopeptide repeat protein
		TraesCS2B01G604000.1	Agmatine coumaroyltransferase-2
		TraesCS2B01G604100.1	Agmatine coumaroyltransferase-2
		TraesCS2B01G604300.1	Kinase family protein
		TraesCS2B01G604500.1	Protein kinase family protein
		TraesCS2B01G604600.1	Protein kinase family protein
		TraesCS2B01G604700.1	AT hook motif DNA-binding family protein, putative
		TraesCS2B01G604800.1	Glutathione peroxidase
		TraesCS2B01G605000.1	C2 calcium/lipid-binding and GRAM domain protein
		TraesCS2B01G605500.1	Calcium-transporting ATPase
		TraesCS2B01G605800.1	Acetyl-coenzyme A synthetase
		TraesCS2B01G605900.1	Aquaporin
		TraesCS2B01G606000.1	Defensin
		TraesCS2B01G606100.1	receptor kinase 1
		TraesCS2B01G606200.1	O-methyltransferase-like protein
		TraesCS2B01G606300.1	Tyrosine decarboxylase
		TraesCS2B01G606400.1	Agmatine coumaroyltransferase-2
		TraesCS2B01G606500.1	O-methyltransferase
		TraesCS2B01G606600.1	Cytochrome P450
		TraesCS2B01G606800.1	Dihydroflavonol-4-reductase
		TraesCS2B01G606900.1	Cytochrome P450
		TraesCS2B01G607000.1	Receptor kinase, putative
		TraesCS2B01G607100.2	tRNA-specific adenosine deaminase 1
		TraesCS2B01G607200.3	Receptor kinase, putative
		TraesCS2B01G607300.1	tRNA-specific adenosine deaminase 1
		TraesCS2B01G607400.1	Expansin protein
		TraesCS2B01G607500.1	Disease resistance protein RPM1
		TraesCS2B01G607600.1	Disease resistance protein RPM1
		TraesCS2B01G607700.1	NBS-LRR disease resistance protein
		TraesCS2B01G607800.1	Beta-expansin
		TraesCS2B01G608000.1	Disease resistance protein (NBS-LRR class) family
		TraesCS2B01G608100.1	Cleavage and polyadenylation specificity factor subunit 5
hotspot 2D.1	Pheno	TraesCS2D01G041200.1	Dirigent protein
		TraesCS2D01G041300.1	NBS-LRR disease resistance protein family-3
		TraesCS2D01G041400.1	Disease resistance protein
		TraesCS2D01G041500.1	NBS-LRR class disease resistance protein
		TraesCS2D01G041600.2	NBS-LRR disease resistance protein-like
		TraesCS2D01G041700.1	Disease resistance protein (TIR-NBS-LRR class), putative
		TraesCS2D01G041800.1	NBS-LRR disease resistance protein
		TraesCS2D01G041900.1	HXXXD-type acyl-transferase family protein
		TraesCS2D01G042000.1	Dirigent protein
		TraesCS2D01G042100.2	Disease resistance protein (NBS-LRR class) family
		TraesCS2D01G042200.1	Disease resistance protein
		TraesCS2D01G042300.1	S-adenosylmethionine synthase
		TraesCS2D01G042400.1	Bidirectional sugar transporter SWEET
		TraesCS2D01G042500.1	Bidirectional sugar transporter SWEET
		TraesCS2D01G042600.1	Bidirectional sugar transporter SWEET
		TraesCS2D01G042700.1	WRKY transcription factor, putative
		TraesCS2D01G042800.1	NBS-LRR resistance-like protein
		TraesCS2D01G042900.1	NBS-LRR resistance-like protein
		TraesCS2D01G043000.1	NBS-LRR resistance-like protein
		TraesCS2D01G043100.1	NBS-LRR resistance-like protein
		TraesCS2D01G043200.1	Dirigent protein
		TraesCS2D01G043300.1	Formin-like protein
		TraesCS2D01G043400.2	Mortality factor 4-like protein 1
		TraesCS2D01G043500.4	Cytochrome P450 family protein
		TraesCS2D01G043700.1	Zinc finger (C3HC4-type RING finger) family protein
		TraesCS2D01G044000.1	NRT1/PTR family protein 2.2
		TraesCS2D01G044100.1	Glutathione S-transferase
hotspot 3B.1	Clima	TraesCS3B01G046800.2	Eukaryotic translation initiation factor 4E
		TraesCS3B01G046900.1	Core-2/I-branching beta-1,6-N-acetylglucosaminyltransferase family protein, putative
		TraesCS3B01G047000.1	Core-2/I-branching beta-1,6-N-acetylglucosaminyltransferase family protein, putative
		TraesCS3B01G047200.1	GeBP-type transcription factor
		TraesCS3B01G047300.2	Hexose transporter
		TraesCS3B01G047500.1	RuvB-like helicase
hotspot 3B.3	Pheno, clima	TraesCS3B01G308200.1	Dolichyl-diphosphooligosaccharide--protein glycosyltransferase subunit STT3A
		TraesCS3B01G308300.2	Nuclear pore complex protein NUP85
		TraesCS3B01G308400.1	Nuclear pore complex protein NUP35
		TraesCS3B01G308500.1	GATA transcription factor
		TraesCS3B01G308600.1	SKP1-like protein
		TraesCS3B01G308700.1	Golgin candidate 1
		TraesCS3B01G308800.1	Protein kinase family protein
		TraesCS3B01G308900.2	2-oxoglutarate (2OG) and Fe(II)-dependent oxygenase superfamily protein, putative
		TraesCS3B01G309000.1	Kinesin-like protein
		TraesCS3B01G309100.1	Histidine phosphotransfer protein
		TraesCS3B01G309300.1	Malic enzyme
		TraesCS3B01G309400.1	Tryptophan--tRNA ligase
		TraesCS3B01G309500.4	Glutamate carboxypeptidase 2
		TraesCS3B01G309600.1	IQ domain-containing protein
		TraesCS3B01G309700.3	Phosphotransferase
		TraesCS3B01G309800.1	Ethylene-responsive transcription factor
		TraesCS3B01G309900.1	Receptor-like protein kinase
		TraesCS3B01G310000.1	Receptor-like protein kinase
		TraesCS3B01G310100.1	Leucine-rich repeat receptor-like protein kinase
		TraesCS3B01G310200.1	F-box/RNI-like/FBD-like domains-containing protein
		TraesCS3B01G310300.1	6-phosphogluconate dehydrogenase family protein
		TraesCS3B01G310400.1	rRNA methyltransferase
		TraesCS3B01G310500.1	Auxin-responsive protein
		TraesCS3B01G310800.2	Receptor protein kinase, putative
		TraesCS3B01G310900.1	Glutamate carboxypeptidase 2
		TraesCS3B01G311000.1	Glutamate carboxypeptidase 2
		TraesCS3B01G311200.1	Profilin
		TraesCS3B01G311300.2	Glucan endo-1,3-beta-glucosidase, putative
		TraesCS3B01G311600.1	Endoribonuclease YbeY
		TraesCS3B01G311700.1	Dual specificity protein phosphatase family protein
		TraesCS3B01G311800.1	Mitochondrial-processing peptidase subunit alpha
		TraesCS3B01G311900.2	ATP-dependent 6-phosphofructokinase
		TraesCS3B01G312100.1	Serine/threonine protein phosphatase 7 long form isogeny
		TraesCS3B01G312200.1	8-amino-7-oxononanoate synthase
		TraesCS3B01G312300.1	Receptor-like kinase
		TraesCS3B01G312400.1	Ubiquitin-like-specific protease 1D
		TraesCS3B01G312600.1	Pentatricopeptide repeat-containing protein
		TraesCS3B01G312700.1	Farnesyl-protein transferase beta subunit
		TraesCS3B01G312800.1	Werner Syndrome-like exonuclease
		TraesCS3B01G312900.3	Poly [ADP-ribose] polymerase
		TraesCS3B01G313100.1	Ring finger protein, putative
		TraesCS3B01G313200.1	Ethylene-responsive transcription factor
		TraesCS3B01G313300.1	Late embryogenesis abundant hydroxyproline-rich glycoprotein family, putative
		TraesCS3B01G313400.1	Glycosyltransferase
hotspot 4B.1	Clima	TraesCS4B01G048500.1	12-oxophytodienoate reductase-like protein
		TraesCS4B01G048600.1	Protein kinase
		TraesCS4B01G048900.1	Protein kinase
		TraesCS4B01G049000.1	Protein kinase
		TraesCS4B01G049100.1	RNA-binding protein 34
		TraesCS4B01G049200.1	50S ribosomal protein L32, chloroplastic
		TraesCS4B01G049400.1	Protein POLLEN DEFECTIVE IN GUIDANCE 1
		TraesCS4B01G049500.1	Vam6/Vps39-like protein
		TraesCS4B01G049600.1	PHD finger protein family
		TraesCS4B01G049700.1	26S proteasome non-atpase regulatory subunit, putative
		TraesCS4B01G049800.1	Receptor protein kinase, putative
		TraesCS4B01G049900.1	Cytochrome b561 family protein, expressed
		TraesCS4B01G050100.1	Pyruvate kinase
		TraesCS4B01G050200.1	Histidine kinase
		TraesCS4B01G050300.1	Pentatricopeptide repeat-containing protein
		TraesCS4B01G050400.1	UDP-glucose 6-dehydrogenase
		TraesCS4B01G050600.1	Actin
		TraesCS4B01G050700.3	Ankyrin repeat-containing protein
		TraesCS4B01G050800.1	Zinc finger homeodomain protein
		TraesCS4B01G050900.1	Cytochrome c oxidase assembly protein ctaG
		TraesCS4B01G051000.1	Alpha/beta-Hydrolases superfamily protein
		TraesCS4B01G051100.1	Cortical cell-delineating protein
		TraesCS4B01G051200.1	65-kDa microtubule-associated-like protein
		TraesCS4B01G051300.2	Dihydroxyacetone kinase family protein
		TraesCS4B01G051500.2	Transcription factor Inducer of CBF expression 1
hotspot 5A.2	Clima	TraesCS5A01G368300.1	CoA ligase
		TraesCS5A01G368400.1	RNA-binding protein
		TraesCS5A01G368500.1	Protein DETOXIFICATION
		TraesCS5A01G368600.2	Protein DETOXIFICATION
		TraesCS5A01G368700.1	Protein DETOXIFICATION
		TraesCS5A01G368800.1	Protein DETOXIFICATION
		TraesCS5A01G369200.1	Peroxidase
		TraesCS5A01G369400.1	Leucine-rich repeat receptor-like protein kinase
		TraesCS5A01G369500.2	Protein kinase
		TraesCS5A01G369600.1	Manganese-dependent ADP-ribose/CDP-alcohol diphosphatase
		TraesCS5A01G369700.1	Manganese-dependent ADP-ribose/CDP-alcohol diphosphatase
		TraesCS5A01G369800.1	Dehydrin
		TraesCS5A01G369900.1	Dehydrin
		TraesCS5A01G370000.1	Tetratricopeptide repeat-like superfamily protein
		TraesCS5A01G370200.1	Arogenate dehydratase
		TraesCS5A01G370400.1	Skp1, putative
		TraesCS5A01G370500.1	Rhomboid family protein
		TraesCS5A01G370600.1	Aspartyl/glutamyl-tRNA(Asn/Gln) amidotransferase,C subunit
		TraesCS5A01G371300.1	Ethylene-responsive transcription factor
		TraesCS5A01G371500.2	YABBY transcription factor
		TraesCS5A01G371700.1	Myb/SANT-like DNA-binding domain protein
		TraesCS5A01G372000.1	Histidine--tRNA ligase
		TraesCS5A01G372100.2	Methyl-CpG binding domain containing protein, expressed
hotspot 5A.3	Pheno	TraesCS5A01G387700.2	ATP-dependent RNA helicase, putative
		TraesCS5A01G387800.1	RNA binding family protein isoform 1
		TraesCS5A01G387900.1	Glycosyltransferase
		TraesCS5A01G388000.1	Nitrate transporter 1.2
		TraesCS5A01G388100.1	Ammonium transporter
		TraesCS5A01G388200.1	Beta-glucosidase
		TraesCS5A01G388300.1	Beta-glucosidase
		TraesCS5A01G388400.1	Beta-glucosidase
		TraesCS5A01G388500.1	Beta-glucosidase
		TraesCS5A01G388600.1	F-box family protein
		TraesCS5A01G388700.1	Pentatricopeptide repeat-containing protein
		TraesCS5A01G388800.1	Receptor-like protein kinase
		TraesCS5A01G388900.1	Beta-glucosidase
		TraesCS5A01G389000.2	Beta-glucosidase
		TraesCS5A01G389100.1	Beta-glucosidase
		TraesCS5A01G389200.1	Protein kinase
		TraesCS5A01G389300.1	Protein-lysine N-methyltransferase
		TraesCS5A01G389400.2	Universal stress protein family protein
		TraesCS5A01G389500.1	Universal stress protein family protein
		TraesCS5A01G389700.1	Universal stress protein family protein
		TraesCS5A01G389800.1	Tetratricopeptide repeat protein
		TraesCS5A01G390000.1	Kinesin-like protein
		TraesCS5A01G390100.1	Heavy metal transport/detoxification superfamily protein
		TraesCS5A01G390200.1	Strictosidine synthase
		TraesCS5A01G390300.2	Transcriptional adapter ADA2
		TraesCS5A01G390500.1	HMG-Y-related protein A
		TraesCS5A01G390600.1	Glucan endo-1,3-beta-glucosidase-like protein
		TraesCS5A01G390800.1	Glucan endo-1,3-beta-glucosidase 1
		TraesCS5A01G390900.1	Protein TORNADO 1
		TraesCS5A01G391000.1	oligopeptide transporter
		TraesCS5A01G391200.2	Heavy metal transport/detoxification superfamily protein
		TraesCS5A01G391300.2	Phytochrome
		TraesCS5A01G391700.1	MADS box transcription factor
		TraesCS5A01G391800.1	MADS-box transcription factor
		TraesCS5A01G391900.1	Cytochrome b5
		TraesCS5A01G392000.1	COBRA-like protein
		TraesCS5A01G392300.1	Mitochondrial carrier family protein
		TraesCS5A01G392400.1	WD repeat-containing protein
		TraesCS5A01G392500.1	Kinase family protein
		TraesCS5A01G392600.1	ABC transporter B family protein
		TraesCS5A01G392700.1	ABC transporter B family protein
		TraesCS5A01G392800.2	Haloacid dehalogenase-like hydrolase (HAD) superfamily protein
		TraesCS5A01G392900.1	50S ribosomal protein L13
		TraesCS5A01G393000.1	Receptor protein kinase, putative
		TraesCS5A01G393200.1	Glucan endo-1,3-beta-glucosidase 3
		TraesCS5A01G393400.1	RNA polymerase-associated protein LEO1
		TraesCS5A01G393900.1	UDP-glycosyltransferase
		TraesCS5A01G394000.1	UDP-glycosyltransferase
		TraesCS5A01G394100.1	UDP-glycosyltransferase
		TraesCS5A01G394200.1	UDP-glycosyltransferase
		TraesCS5A01G394300.1	GDSL esterase/lipase
		TraesCS5A01G394400.1	UDP-glycosyltransferase
		TraesCS5A01G394500.1	UDP-glycosyltransferase
		TraesCS5A01G394600.1	UDP-glycosyltransferase
		TraesCS5A01G394700.1	UDP-glycosyltransferase
		TraesCS5A01G394800.1	UDP-glycosyltransferase
		TraesCS5A01G394900.1	UDP-glucose 6-dehydrogenase
		TraesCS5A01G395100.1	WRKY transcription factor
		TraesCS5A01G395200.1	Alpha-1,4 glucan phosphorylase
		TraesCS5A01G395400.2	Beta-glucosidase
		TraesCS5A01G395500.1	Ankyrin repeat family protein
		TraesCS5A01G395600.1	Blue copper protein
		TraesCS5A01G395700.1	Serine/threonine phosphatase-like protein
		TraesCS5A01G395800.1	Early nodulin-like protein
		TraesCS5A01G395900.1	Two-component response regulator
		TraesCS5A01G396000.1	Ring finger protein, putative
		TraesCS5A01G396100.1	Kinesin-like protein
		TraesCS5A01G396200.1	Disease resistance protein RPM1
		TraesCS5A01G396300.3	Protein kinase family protein, putative, expressed
hotspot 5A.4	Clima	TraesCS5A01G496900.1	Adenylate kinase
		TraesCS5A01G497000.1	Calcium-binding EF hand protein
		TraesCS5A01G497100.1	Plant EC metallothionein-like protein, putative
		TraesCS5A01G497300.1	Nucleoside-triphosphatase THEP1
		TraesCS5A01G497400.1	Hypersensitive-induced response protein 1
		TraesCS5A01G497600.2	Protein kinase family protein
		TraesCS5A01G497700.1	Protein kinase
		TraesCS5A01G497800.1	Plant regulator RWP-RK family protein, putative
		TraesCS5A01G497900.1	AP2/B3 transcription factor family protein
		TraesCS5A01G498000.1	Catalase
		TraesCS5A01G498100.1	Ubiquitin family protein, expressed
		TraesCS5A01G498200.1	Multifunctional CCA protein
		TraesCS5A01G498300.1	Calcium-dependent protein kinase
		TraesCS5A01G498400.1	Solute carrier family 40 member 1
		TraesCS5A01G498600.1	ATP-binding cassette sub-family A member 7
		TraesCS5A01G498700.1	Ankyrin repeat domain protein, putative
		TraesCS5A01G498800.1	4-coumarate--CoA ligase-like 4
hotspot 5B.2	Clima	TraesCS5B01G291000.1	Esterase/lipase/thioesterase family protein
		TraesCS5B01G291100.1	Esterase/lipase/thioesterase family protein
		TraesCS5B01G291200.1	F-box protein
		TraesCS5B01G291300.1	F-box protein
		TraesCS5B01G291500.2	Alpha/beta-Hydrolases superfamily protein
		TraesCS5B01G291600.1	NBS-LRR disease resistance protein
		TraesCS5B01G291700.1	Pentatricopeptide (PPR) repeat-containing protein-like
		TraesCS5B01G292000.2	receptor kinase 1
		TraesCS5B01G292100.1	basic helix-loop-helix (bHLH) DNA-binding superfamily protein
		TraesCS5B01G292200.1	ADP-ribosylation factor GTPase-activating protein
		TraesCS5B01G292300.1	F-box protein
		TraesCS5B01G292400.1	NBS-LRR disease resistance protein, putative
		TraesCS5B01G292500.1	Pectinesterase inhibitor
		TraesCS5B01G292600.1	Sugar transporter, putative
		TraesCS5B01G292800.1	WD40 repeat-like protein
		TraesCS5B01G293200.1	Formate--tetrahydrofolate ligase
		TraesCS5B01G293300.1	RING/U-box superfamily protein, putative
		TraesCS5B01G293600.1	RING/FYVE/PHD zinc finger superfamily protein
		TraesCS5B01G293900.1	Kinase family protein
		TraesCS5B01G294000.1	Kinase family protein
		TraesCS5B01G294100.1	Kinase family protein
		TraesCS5B01G294300.1	F-box family protein
		TraesCS5B01G294400.1	Beta-glucosidase
		TraesCS5B01G294500.1	Beta-glucosidase
		TraesCS5B01G294600.1	Beta-glucosidase
		TraesCS5B01G294700.1	Beta-glucosidase
		TraesCS5B01G294900.3	Beta-glucosidase
		TraesCS5B01G295000.1	Beta-glucosidase
hotspot 6B.1	Clima	TraesCS6B01G062400.1	Acylamino-acid-releasing enzyme
		TraesCS6B01G063200.1	F-box family protein
		TraesCS6B01G063300.1	GMP synthase [glutamine-hydrolyzing]
		TraesCS6B01G063400.1	Peroxidase
		TraesCS6B01G063500.1	Peroxidase
		TraesCS6B01G063700.1	Peroxidase
		TraesCS6B01G063800.1	Peroxidase
		TraesCS6B01G063900.1	Peroxidase
		TraesCS6B01G064100.1	Invertase inhibitor
		TraesCS6B01G064300.2	60S ribosomal protein L13
		TraesCS6B01G064400.1	BTB/POZ domain containing protein
		TraesCS6B01G064500.2	Signal peptide peptidase
		TraesCS6B01G064600.2	Signal peptide peptidase-like protein
hotspot 6B.2	Eigen	TraesCS6B01G364200.1	Ankyrin repeat family protein
		TraesCS6B01G364300.1	ATP-dependent RNA helicase
		TraesCS6B01G364400.1	ATP-dependent RNA helicase
		TraesCS6B01G364600.1	Nitrite reductase
		TraesCS6B01G364800.1	Alpha-amylase
		TraesCS6B01G364900.1	Alpha-amylase
		TraesCS6B01G365100.2	RNA-binding (RRM/RBD/RNP motifs) family protein
		TraesCS6B01G365200.1	Allene oxide cyclase
		TraesCS6B01G365300.2	Kinesin-like protein
		TraesCS6B01G365500.1	F-box domain containing protein, expressed
		TraesCS6B01G365700.1	Zinc finger protein
		TraesCS6B01G366100.2	Nuclear transcription factor Y subunit A7
		TraesCS6B01G366200.1	Basic helix-loop-helix transcription factor
		TraesCS6B01G366300.1	Zinc finger A20 and AN1 domain-containing stress-associated protein 1
		TraesCS6B01G366400.1	Replication protein A 70 kDa DNA-binding subunit
		TraesCS6B01G366500.1	protein kinase family protein
		TraesCS6B01G366600.1	Ubiquitin-like protein ATG12
		TraesCS6B01G366700.1	Growth-regulating factor
		TraesCS6B01G366800.1	DENN domain-containing protein
		TraesCS6B01G366900.1	Receptor protein kinase
		TraesCS6B01G367000.1	myosin
		TraesCS6B01G367100.1	Kinase family protein
		TraesCS6B01G367200.1	Isoleucine--tRNA ligase
		TraesCS6B01G367300.1	Histone acetyltransferase
		TraesCS6B01G367400.1	FRIGIDA interacting protein 1
		TraesCS6B01G367600.5	Pentatricopeptide repeat-containing protein
		TraesCS6B01G367800.1	70 kDa heat shock protein
		TraesCS6B01G367900.1	Chalcone--flavonone isomerase
		TraesCS6B01G368000.1	Endoglucanase
hotspot 6B.3	Pheno	TraesCS6B01G394300.1	Bidirectional sugar transporter SWEET
		TraesCS6B01G394500.1	F-box protein family-like
		TraesCS6B01G394600.1	F-box protein
		TraesCS6B01G394700.1	Two-component response regulator
		TraesCS6B01G394800.1	Protein kinase family protein
		TraesCS6B01G394900.1	Acetyl-coenzyme A carboxylase carboxyl transferase subunit beta, chloroplastic
		TraesCS6B01G395000.1	RING/U-box superfamily protein
		TraesCS6B01G395200.1	Mitochondrial transcription termination factor-like
		TraesCS6B01G395300.1	Mitochondrial transcription termination factor-like
		TraesCS6B01G395400.1	Mitochondrial transcription termination factor-like
		TraesCS6B01G395500.1	Myb/SANT-like DNA-binding domain protein
		TraesCS6B01G395600.2	E3 ubiquitin-protein ligase
		TraesCS6B01G395700.1	Lipoxygenase
		TraesCS6B01G395800.1	B3 domain-containing protein
		TraesCS6B01G395900.1	Cytochrome b
		TraesCS6B01G396000.1	30S ribosomal protein S24e
		TraesCS6B01G396100.1	Neurochondrin
		TraesCS6B01G396300.1	SET domain-containing protein
		TraesCS6B01G396400.1	F-box/LRR-repeat protein
		TraesCS6B01G396500.1	F-box/LRR-repeat protein
		TraesCS6B01G396600.1	F-box/LRR-repeat protein
		TraesCS6B01G398000.1	Aquaporin
		TraesCS6B01G398400.1	F-box/LRR-repeat protein
		TraesCS6B01G398500.1	Protein phosphatase 2c, putative
		TraesCS6B01G398700.1	Glycosyltransferase
		TraesCS6B01G398800.1	F-box domain containing protein
		TraesCS6B01G399000.1	Shugoshin-1
		TraesCS6B01G399100.1	Disease resistance protein (TIR-NBS-LRR class) family
		TraesCS6B01G399500.1	Cytochrome b5 reductase 4
hotspot 6B.4	Pheno	TraesCS6B01G471600.1	Zinc finger CCCH domain-containing protein 19
		TraesCS6B01G471700.2	Protein furry homolog-like protein
		TraesCS6B01G471800.1	F-box domain containing protein
		TraesCS6B01G471900.1	F-box protein
		TraesCS6B01G472000.1	F-box protein
		TraesCS6B01G472100.1	Receptor-like kinase
		TraesCS6B01G472200.1	Invertase inhibitor
		TraesCS6B01G472300.1	RING/U-box superfamily protein
		TraesCS6B01G472700.1	ATP-dependent RNA helicase
		TraesCS6B01G472800.1	Calcium uniporter protein, mitochondrial
		TraesCS6B01G473000.1	Mitochondrial intermediate peptidase
		TraesCS6B01G473100.1	F-box protein family
		TraesCS6B01G473200.1	Pectinesterase inhibitor
		TraesCS6B01G473300.1	Plant invertase/pectin methylesterase inhibitor superfamily protein
		TraesCS6B01G473500.1	Pentatricopeptide repeat-containing protein
		TraesCS6B01G473600.1	multidrug resistance-associated protein 3
		TraesCS6B01G473700.1	Methylthioribose-1-phosphate isomerase
		TraesCS6B01G473900.1	3-ketoacyl-CoA synthase
hotspot 7A.3	Eigen	TraesCS7A01G525900.1	Zinc finger CCCH domain protein, putative
		TraesCS7A01G526000.1	RING/U-box superfamily protein
		TraesCS7A01G526200.1	NADH-ubiquinone oxidoreductase chain 6
		TraesCS7A01G526300.1	ATPase subunit 4
		TraesCS7A01G526400.1	NADH-quinone oxidoreductase subunit D
		TraesCS7A01G526500.1	MYB transcription factor
		TraesCS7A01G526600.1	MYB transcription factor
		TraesCS7A01G526700.1	NBS-LRR disease resistance protein-like protein
		TraesCS7A01G526800.1	Dirigent protein
		TraesCS7A01G526900.1	WAT1-related protein
		TraesCS7A01G527000.1	disease resistance family protein / LRR family protein
		TraesCS7A01G527100.1	Disease resistance protein RPM1
		TraesCS7A01G527600.1	60S ribosomal protein L27
		TraesCS7A01G527700.1	Glycosyltransferase
		TraesCS7A01G527800.1	Dehydrogenase/reductase SDR family protein
		TraesCS7A01G527900.1	magnesium transporter NIPA (DUF803)
		TraesCS7A01G528000.1	Eukaryotic aspartyl protease family protein
		TraesCS7A01G528200.1	Eukaryotic aspartyl protease family protein
		TraesCS7A01G529300.1	Nucleobase ascorbate transporter
		TraesCS7A01G529600.1	F-box domain containing protein
		TraesCS7A01G529700.1	F-box family protein
		TraesCS7A01G529900.1	Chaperone protein htpG family protein
		TraesCS7A01G530200.1	2-oxoglutarate (2OG) and Fe(II)-dependent oxygenase superfamily protein
		TraesCS7A01G530300.1	Transcription factor
		TraesCS7A01G530400.1	BZIP transcription factor
		TraesCS7A01G530500.1	F-box family protein, putative
		TraesCS7A01G530600.1	F-box family protein, putative
		TraesCS7A01G530700.1	Pentatricopeptide repeat-containing protein
		TraesCS7A01G531000.1	Peptide transporter
		TraesCS7A01G531100.1	Glutathione S-transferase
		TraesCS7A01G531200.1	Disease resistance protein RPM1
		TraesCS7A01G531400.1	Disease resistance protein RPM1
		TraesCS7A01G531700.1	F-box protein PP2
		TraesCS7A01G531800.1	Basic-leucine zipper (bZIP) transcription factor family protein
		TraesCS7A01G531900.1	BTB/POZ domain containing protein
		TraesCS7A01G532000.1	Protein phosphatase 2C-like protein
		TraesCS7A01G532100.1	3-ketoacyl-CoA synthase
		TraesCS7A01G532200.1	3-ketoacyl-CoA synthase
		TraesCS7A01G532300.1	3-ketoacyl-CoA synthase
		TraesCS7A01G532700.1	Protein kinase
		TraesCS7A01G532800.1	Histone H2A
		TraesCS7A01G532900.1	Kinase family protein
		TraesCS7A01G533000.1	Senescence/dehydration-associated-like protein
		TraesCS7A01G533100.1	Argonaute
		TraesCS7A01G533200.1	Polyadenylate-binding protein
		TraesCS7A01G533400.1	Processing peptidase
		TraesCS7A01G533600.2	Dual specificity phosphatase family protein
hotspot 7A.4	Eigen	TraesCS7A01G541600.1	Zinc finger-like protein
		TraesCS7A01G541700.1	Zinc finger family protein
		TraesCS7A01G541800.1	Zinc finger-like protein
		TraesCS7A01G541900.1	Zinc finger-like protein
		TraesCS7A01G542100.1	Zinc finger-like protein
		TraesCS7A01G542200.1	Zinc finger family protein
		TraesCS7A01G542300.1	Zinc finger-like protein
		TraesCS7A01G542400.1	Zinc finger-like protein
		TraesCS7A01G542600.1	Blue copper protein
		TraesCS7A01G542700.1	Transcription factor
hotspot 7A.5	Eigen, clima	TraesCS7A01G557600.1	Sucrose synthase
		TraesCS7A01G557700.2	NBS-LRR disease resistance protein
		TraesCS7A01G557900.1	'putative beta-1,3-glucanase
		TraesCS7A01G558000.1	MADS-box transcription factor family protein
		TraesCS7A01G558200.1	4-hydroxy-4-methyl-2-oxoglutarate aldolase
		TraesCS7A01G558300.1	4-hydroxy-4-methyl-2-oxoglutarate aldolase
		TraesCS7A01G558400.1	UDP-glycosyltransferase
		TraesCS7A01G558600.1	Glycosyltransferase
		TraesCS7A01G558700.1	basic helix-loop-helix (bHLH) DNA-binding superfamily protein
		TraesCS7A01G558900.1	F-box family protein
		TraesCS7A01G559000.1	F-box domain containing protein
		TraesCS7A01G559100.1	F-box family protein
		TraesCS7A01G559200.1	F-box domain containing protein
hotspot 7B.1	Pheno, clima	TraesCS7B01G058900.1	zinc ion binding protein
		TraesCS7B01G059000.1	Protein kinase
		TraesCS7B01G059100.1	Cytochrome P450
		TraesCS7B01G059200.1	Cytochrome P450
		TraesCS7B01G059300.1	Kinase
		TraesCS7B01G059500.1	UDP-glycosyltransferase
		TraesCS7B01G059600.1	Cytochrome P450, putative
		TraesCS7B01G059700.1	Glutathione transport system permease protein GsiC
		TraesCS7B01G059800.1	Pentatricopeptide repeat-containing protein
		TraesCS7B01G059900.1	Transcription initiation factor IIE alpha subunit family protein
		TraesCS7B01G060000.1	60S ribosomal protein L35a-like protein
		TraesCS7B01G060100.6	Homeodomain-like superfamily protein, putative isoform 3
		TraesCS7B01G060200.1	Hexosyltransferase
		TraesCS7B01G060300.2	CAAX amino terminal protease family-like protein
		TraesCS7B01G060500.1	Disease resistance protein (TIR-NBS-LRR class)
		TraesCS7B01G060700.1	Ornithine decarboxylase
		TraesCS7B01G060800.1	ATP-dependent RNA helicase, putative
		TraesCS7B01G060900.1	26S protease regulatory subunit
		TraesCS7B01G061100.1	Ring finger protein, putative
		TraesCS7B01G061200.1	Haloacid dehalogenase-like hydrolase superfamily protein
		TraesCS7B01G061300.1	Histone H3
		TraesCS7B01G061400.1	Exocyst complex component, putative
		TraesCS7B01G061600.1	Pectinesterase
		TraesCS7B01G061700.1	calcium-dependent lipid-binding family protein
		TraesCS7B01G061900.1	Receptor-like kinase
		TraesCS7B01G062100.2	Basic helix-loop-helix transcription factor
