# Supplementary material for: Discovering Loci for Breeding Prospective and Phenology in Wheat Mediterranean Landraces by Environmental and eigenGWAS
Source: Int J Mol Sci. 2023 Jan 15;24(2):1700. doi: 10.3390/ijms24021700 (PMC9863576; doi:10.3390/ijms24021700)
Supplement: Supplementary file 1 [file ijms-24-01700-s001.zip › Table S7.xlsx]

## Sheet: Table S7
Table S7. Syntenic regions among wheat chromosomes and Brachypodium (bd), maize (zm) and rice (os), and gene models corresponding to the marker position.
Wheat chromosome	hotspot	marker	position	chromosome BD	position	Gene	Description in the corresponding genome	Description in wheat QTL hotspots
1A	hotspot 1A.1	BS00022355_51	7658705	bd2	39873043	BRADI2G39790	methionine_S-methyltransferase	Methionine S-methyltransferase
1A	hotspot 1A.1	BS00022355_51	7658705	os5	269495	OS05G0105000	Putative methionine S-methyltransferaseame	Methionine S-methyltransferase
1A	hotspot 1A.1	Excalibur_c6154_413	8249683	bd2	39858327	BRADI2G39760	Ras-related_small_GTP-binding_family_protein	Ras-like protein
1A	hotspot 1A.1	Excalibur_c6154_413	8249683	os5	288786	OS05G0105200	Os05g0105200 protein	-
1A	hotspot 1A.2	Excalibur_c10689_254	27363080	bd2	37800690	BRADI2G37487	-	-
1A	hotspot 1A.2	Excalibur_c10689_254	27363080	os5	902846	OS05G0116700	Putative uncharacterized protein	-
1A	hotspot 1A.2	Excalibur_c7026_2635	28620507	bd2	37848954	BRADI2G37530	-	-
1A	hotspot 1A.2	RAC875_c14926_589	28623730	bd2	37845052	BRADI2G37530	-	-
1A	hotspot 1A.2	RAC875_c14926_589	28623730	zm6	32890881	GRMZM2G094581	-	-
1A	hotspot 1A.2	RAC875_c14926_589	28623730	os5	930920	OS05G0117600	E3 UFM1-protein ligase 1 homolog	-
1A	hotspot 1A.4	BS00034278_51	530173408	bd2	17242160	BRADI2G19590	Protein_kinase_superfamily_protein	Receptor-like protein kinase
1A	hotspot 1A.4	BS00034278_51	530173408	os5	25774851	OS05G0519200	Os05g0519200 protein	-
1A	hotspot 1A.4	GENE-0527_92	531605210	bd2	17088957	BRADI2G19400	hexokinase_1	-
1A	hotspot 1A.4	wsnp_Ex_c5060_8985678	531682473	bd3	34180798	BRADI3G31947	NAD(P)-binding_Rossmann-fold_superfamily_protein	-
1B	hotspot 1B.1-2	wsnp_Ex_c5780_10153638	26186190	bd2	37597806	BRADI2G37240	ACT_domain-containing_protein	ACT domain-containing protein
1B	hotspot 1B.1-2	wsnp_Ex_c5780_10153638	26186190	os12	15335632	OS12G0448900	Alpha-dioxygenase	-
1B	hotspot 1B.1-2	Tdurum_contig56188_569	28563806	bd2	37635810	BRADI2G37320	-	-
1B	hotspot 1B.1-2	BS00065053_51	38833902	bd1	2140665	BRADI1G02575	cytochrome_P450,_family_722,_subfamily_A,_polypeptide_1	Cytochrome P450, putative
1B	hotspot 1B.1-2	BS00065053_51	38833902	os7	14565400	OS07G0435900	Putative SET-domain transcriptional regulator	-
1B	hotspot 1B.1-2	BS00004418_51	38911172	bd3	8903752	BRADI3G10690	Family_of_unknown_function_(DUF572)_	-
1B	hotspot 1B.1-2	BS00004418_51	38911172	os2	13012568	OS02G0324300	Nuclear protein-like	Nuclear pore complex protein NUP43
1B	hotspot 1B.1-2	GENE-0427_442	40942799	bd2	37767697	BRADI2G37450	mitogen-activated_protein_kinase_phosphatase_1	-
1B	hotspot 1B.1-2	GENE-0427_442	40942799	os5	858714	OS05G0115800	Os05g0115800 protein	-
1B	hotspot 1B.1-2	Tdurum_contig55639_241	41642336	bd2	37782327	BRADI2G37470	RmlC-like_cupins_superfamily_protein	-
1B	hotspot 1B.1-2	Tdurum_contig55639_241	41642336	os1	43136859	OS01G0976200	Putative prepro-glutelin	-
1B	hotspot 1B.1-2	Tdurum_contig11334_554	43321907	bd2	37846104	BRADI2G37530	-	-
1B	hotspot 1B.3	BS00003575_51	148898269	bd2	35273490	BRADI2G35167	P-loop_containing_nucleoside_triphosphate_hydrolases_superfamily_protein	-
1B	hotspot 1B.5	BS00055866_51	577186726	os7	28760381	OS07G0679200	Putative uncharacterized protein	-
1B	hotspot 1B.5	Kukri_c8143_355	581201904	bd2	17356865	BRADI2G19710	trehalose-phosphatase/synthase_7	Trehalose-6-phosphate synthase 6
1B	hotspot 1B.5	wsnp_Ex_rep_c67299_65844168	586292418	bd2	17039228	BRADI2G19332	Insulinase_(Peptidase_family_M16)_protein	-
1B	hotspot 1B.5	wsnp_Ex_rep_c67299_65844168	586292418	os1	30854783	OS01G0739000	Putative mitochondrial processing peptidase	Mitochondrial-processing peptidase subunit alpha
1B	hotspot 1B.5	wsnp_Ex_rep_c67299_65845319	586296143	bd2	17037191	BRADI2G19332	Insulinase_(Peptidase_family_M16)_protein	-
1B	hotspot 1B.5	wsnp_Ex_rep_c67299_65845319	586296143	zm6	160237526	GRMZM2G132212	Protein_kinase_family_protein_with_leucine-rich_repeat_domain	Leucine-rich repeat receptor-like protein kinase family protein
1B	hotspot 1B.5	wsnp_Ex_rep_c67299_65845319	586296143	os5	26105655	OS05G0524300	Os05g0524300 protein	-
1B	hotspot 1B.5	wsnp_Ex_c32284_40970312	588627916	bd3	9698683	BRADI3G11270	Pyruvate_phosphate_dikinase,_PEP/pyruvate_binding_domain	-
1B	hotspot 1B.5	IAAV2855	588632483	bd3	9702878	BRADI3G11270	Pyruvate_phosphate_dikinase,_PEP/pyruvate_binding_domain	-
1B	hotspot 1B.5	IAAV2855	588632483	os6	17493767	OS06G0498400	Os06g0498400 protein	-
1B	hotspot 1B.5	Kukri_c42202_271	589068741	bd2	16955685	BRADI2G19240	F-box_family_protein	F-box domain containing protein
1B	hotspot 1B.5	Excalibur_rep_c106078_822	589133855	bd2	16954141	BRADI2G19230	VIRB2-interacting_protein_1	-
1B	hotspot 1B.6	Excalibur_c34765_1023	640158356	os5	27716075	OS05G0557200	Putative uncharacterized protein	-
1B	hotspot 1B.6	Kukri_c39223_871	640556024	bd2	14966487	BRADI2G16940	Protein_of_unknown_function_(DUF2921)	-
1B	hotspot 1B.6	TA004946-0577	640560347	bd2	14970910	BRADI2G16950	ubiquitin-conjugating_enzyme_25	-
1B	hotspot 1B.6	BS00069044_51	640612518	bd1	46894626	BRADI1G48264	Pre-mRNA-processing-splicing_factor	Pre-mRNA-processing-splicing factor 8
1B	hotspot 1B.6	BS00069044_51	640612518	os6	3365718	OS06G0167000	Os06g0167000 protein	-
1B	hotspot 1B.6	Excalibur_rep_c67747_629	640846292	bd2	14976668	BRADI2G16960	phosphate_2	-
1B	hotspot 1B.6	Excalibur_rep_c67747_629	640846292	os5	27741251	OS05G0557700	-	-
1B	hotspot 1B.6	wsnp_Ex_c27176_36393952	640848209	bd2	14978566	BRADI2G16960	phosphate_2	-
1B	hotspot 1B.6	GENE-0371_208	640848948	bd2	14979276	BRADI2G16960	phosphate_2	-
1B	hotspot 1B.6	Tdurum_contig42491_750	640849233	bd2	14979674	BRADI2G16960	phosphate_2	-
1B	hotspot 1B.6	Tdurum_contig42491_750	640849233	os5	27744087	OS05G0557700	-	-
1B	hotspot 1B.6	Excalibur_c63885_115	641632844	bd2	14955941	BRADI2G16930	Ribosomal_protein_L1p/L10e_family	Ribosomal protein
1B	hotspot 1B.6	TA004668-0687	643097071	bd2	14759557	BRADI2G16820	golgin_candidate_5	Golgin candidate 5
1B	hotspot 1B.6	TA004668-0687	643097071	os5	27871183	OS05G0559900	Putative uncharacterized protein	-
1B	hotspot 1B.7	GENE-0063_68	661515613	bd2	14080718	BRADI2G15940	G-box_binding_factor_3	G-box binding factor
1B	hotspot 1B.7	Tdurum_contig57153_1356	661517174	bd2	14079189	BRADI2G15940	G-box_binding_factor_3	G-box binding factor
1B	hotspot 1B.7	IACX8074	662556417	bd2	14000010	BRADI2G15820	-	-
1B	hotspot 1B.7	IACX8074	662556417	zm8	116309114	GRMZM2G055489	Sucrose-6F-phosphate_phosphohydrolase_family_protein	-
1B	hotspot 1B.7	IACX8074	662556417	os5	28540259	OS05G0573000	Putative uncharacterized protein	-
1B	hotspot 1B.7	RFL_Contig5022_2001	663047762	bd2	13951890	BRADI2G15767	Tetratricopeptide_repeat_(TPR)-like_superfamily_protein	Pentatricopeptide repeat-containing protein
1B	hotspot 1B.7	Tdurum_contig18557_228	664285868	bd2	33978828	BRADI2G33910	-	-
1B	hotspot 1B.8	Tdurum_contig11349_810	681692858	bd2	13028236	BRADI2G14440	damaged_DNA_binding_protein_1A	DNA damage-binding protein 1
1B	hotspot 1B.8	Tdurum_contig11349_810	681692858	os5	29513532	OS05G0592400	Putative DNA damage binding protein	DNA damage-binding protein 1
1B	hotspot 1B.8	IAAV1732	682472709	os4	16173681	description=GypsO_I	GypsO_I	-
1B	hotspot 1B.9	RAC875_c37075_53	687715100	os4	3558952	OS04G0151800	Protein argonaute 4B	Argonaute
1B	hotspot 1B.9	Tdurum_contig9144_222	687719756	bd4	440504	BRADI4G00870	cold,_circadian_rhythm,_and_rna_binding_2	Response regulator
1B	hotspot 1B.9	Tdurum_contig9144_222	687719756	os9	19881499	OS09G0511500	-	-
1D	hotspot 1D.1-2	Excalibur_c41967_2009	485560911	bd2	13154437	BRADI2G14600	Transcription_factor_jumonji_(jmj)_family_protein_/_zinc_finger_(C5HC2_type)_family_protein	-
1D	hotspot 1D.1-2	Excalibur_c41967_2009	485560911	os5	5943427	OS05G0196500	Putative uncharacterized protein	-
1D	hotspot 1D.1-2	RAC875_c24317_1015	485562403	bd2	13155994	BRADI2G14600	Transcription_factor_jumonji_(jmj)_family_protein_/_zinc_finger_(C5HC2_type)_family_protein	-
1D	hotspot 1D.1-2	RAC875_c24317_1015	485562403	os5	5941831	OS05G0196500	Putative uncharacterized protein	-
1D	hotspot 1D.1-2	BS00093275_51	486241852	bd1	14596577	BRADI1G18110	Subunits_of_heterodimeric_actin_filament_capping_protein_Capz_superfamily	-
1D	hotspot 1D.1-2	D_contig03023_692	487624298	bd1	52247876	BRADI1G53830	Calcium-binding_EF-hand_family_protein	Calcium-binding family protein
1D	hotspot 1D.1-2	BS00022654_51	487957094	os5	29496499	OS05G0592100	ATP-dependent Clp protease proteolytic subunit	-
1D	hotspot 1D.1-2	Excalibur_c46365_304	488572902	bd2	13026171	BRADI2G14440	damaged_DNA_binding_protein_1A	DNA damage-binding protein 1
1D	hotspot 1D.1-2	Excalibur_c46365_304	488572902	os5	29515084	OS05G0592400	Putative DNA damage binding protein	DNA damage-binding protein 1
1D	hotspot 1D.1-2	Tdurum_contig29915_167	491043298	bd2	12978327	BRADI2G14390	-	-
2A	hotspot 2A.1	wsnp_Ex_c19556_28530231	36050457	os7	29659418	OS07G0695800	Putative 2-oxoglutarate dehydrogenase	2-oxoglutarate dehydrogenase E1 component family protein
2A	hotspot 2A.3	BS00063236_51	747144131	os1	864630	OS01G0115800	-	-
2A	hotspot 2A.3	RAC875_rep_c114621_464	748964192	os4	32291184	OS04G0634700	OSJNBa0043L09.15 protein	-
2A	hotspot 2A.3	wsnp_RFL_Contig2104_1368653	748964697	bd3	13793633	BRADI3G15500	diacylglycerol_kinase_5	-
2B	hotspot 2B.3	RAC875_c18928_529	781536172	bd2	40954122	BRADI2G40650	nodulin_MtN21_/EamA-like_transporter_family_protein	-
2B	hotspot 2B.3	RAC875_c23614_628	782152584	os4	31450884	OS04G0619200	-	-
2B	hotspot 2B.3	TA002989-0535	783227393	bd4	7006156	BRADI4G08040	B-S_glucosidase_44	Beta-glucosidase
2B	hotspot 2B.3	TA002989-0535	783227393	zm8	8303260	AC234160.1_FG003	B-S_glucosidase_44	Beta-glucosidase
2B	hotspot 2B.3	GENE-0918_159	783446563	bd4	40442795	BRADI4G34880	ARF_GTPase-activating_protein	-
2B	hotspot 2B.3	GENE-0918_159	783446563	os9	19825135	OS09G0510700	Os09g0510700 protein	-
2B	hotspot 2B.3	BS00004413_51	784551388	bd5	27515329	BRADI5G26560	nudix_hydrolase_homolog_26	-
2B	hotspot 2B.3	BS00004413_51	784551388	os4	35037492	OS04G0685800	Os04g0685800 protein	-
2B	hotspot 2B.3	BS00097147_51	786033232	bd5	27595116	BRADI5G26700	Protein_kinase_protein_with_tetratricopeptide_repeat_domain	Receptor-kinase, putative
2B	hotspot 2B.3	Jagger_c10188_98	786105433	zm2	27996757	GRMZM2G122618	Nucleotide/sugar_transporter_family_protein	-
2B	hotspot 2B.3	Excalibur_c5193_64	786229986	bd5	27627322	BRADI5G26730	C2_calcium/lipid-binding_plant_phosphoribosyltransferase_family_protein	Calcium-dependent lipid-binding domain-containing protein
2B	hotspot 2B.3	Excalibur_c5193_64	786229986	zm2	847255	GRMZM2G386643	C2_calcium/lipid-binding_plant_phosphoribosyltransferase_family_protein	Calcium-dependent lipid-binding domain-containing protein
2B	hotspot 2B.3	Excalibur_c5193_64	786229986	os4	34919172	OS04G0683800	OSJNBa0088H09.3 protein	-
2D	hotspot 2D.1	BS00071755_51	15115157	bd4	8937704	BRADI4G09597	NB-ARC_domain-containing_disease_resistance_protein	NBS-LRR disease resistance protein
2D	hotspot 2D.1	BS00071755_51	15115157	os11	27900941	OS11G0687900	Putative uncharacterized protein	-
3B	hotspot 3B.3	TA002954-0682	499165988	bd2	49532984	BRADI2G49430	tRNA/rRNA_methyltransferase_(SpoU)_family_protein	rRNA methyltransferase
3B	hotspot 3B.3	TA002954-0682	499165988	os1	30985062	OS01G0742000	Os01g0742000 protein	-
3B	hotspot 3B.3	wsnp_JD_c1316_1891903	500307662	bd2	49411615	BRADI2G49310	haloacid_dehalogenase-like_hydrolase_family_protein	-
3B	hotspot 3B.3	RFL_Contig622_1601	501128540	bd2	49383146	BRADI2G49280	phosphofructokinase_3	-
3B	hotspot 3B.3	RFL_Contig622_1601	501128540	os5	26111914	OS05G0524400	Putative diphosphate-fructose-6-phosphate 1-phosphotransferase	-
3B	hotspot 3B.3	wsnp_Ra_c10203_16850924	502637023	bd2	49320312	BRADI2G49207	Tetratricopeptide_repeat_(TPR)-like_superfamily_protein	Pentatricopeptide repeat-containing protein
5A	hotspot 5A.3	RAC875_c30566_230	585020739	bd1	6056143	BRADI1G02575	cytochrome_P450,_family_722,_subfamily_A,_polypeptide_1	-
5A	hotspot 5A.3	Tdurum_contig27797_654	585397349	bd1	6037694	BRADI1G02575	cytochrome_P450,_family_722,_subfamily_A,_polypeptide_1	-
5A	hotspot 5A.3	Tdurum_contig27797_654	585397349	os3	30886045	OS03G0749500	Glycosyl hydrolase family 3 N terminal domain containing protein sequence	-
5A	hotspot 5A.3	wsnp_Ex_c31799_40545376	585403320	bd1	6033637	BRADI1G02575	cytochrome_P450,_family_722,_subfamily_A,_polypeptide_1	-
5A	hotspot 5A.3	Excalibur_c7729_144	585412831	bd1	6025536	BRADI1G02575	cytochrome_P450,_family_722,_subfamily_A,_polypeptide_1	-
5A	hotspot 5A.3	wsnp_RFL_Contig2809_2587619	585610234	bd1	5988021	BRADI1G02575	cytochrome_P450,_family_722,_subfamily_A,_polypeptide_1	-
5A	hotspot 5A.3	wsnp_RFL_Contig2809_2587619	585610234	os3	30937584	OS03G0750800	Transcriptional adapter ADA2	-
5A	hotspot 5A.3	wsnp_Ex_c54193_57155632	586605437	bd1	5924387	BRADI1G02575	cytochrome_P450,_family_722,_subfamily_A,_polypeptide_1	-
5A	hotspot 5A.3	wsnp_Ex_c54193_57155632	586605437	os3	31015866	OS03G0752300	Two pore potassium channel a	-
5A	hotspot 5A.3	wsnp_Ex_c54193_57155537	586605616	bd1	5924217	BRADI1G02575	cytochrome_P450,_family_722,_subfamily_A,_polypeptide_1	-
5A	hotspot 5A.3	wsnp_Ex_c54193_57155537	586605616	os3	31015961	OS03G0752300	Two pore potassium channel a	-
5A	hotspot 5A.3	BS00075959_51	588741137	os1	35692921	OS01G0833600	ID=OS01G0833600;biotype=protein_coding;logic_name=irgspv1.0-genes	-
5A	hotspot 5A.3	RAC875_c26353_719	591091005	bd2	32300842	BRADI2G32300	ATP_binding_microtubule_motor_family_protein	-
5A	hotspot 5A.3	RAC875_c26353_719	591091005	os1	18155776	OS01G0513900	Uncharacterized protein	-
5A	hotspot 5A.3	Kukri_rep_c102472_75	591156011	bd1	5638319	BRADI1G02575	cytochrome_P450,_family_722,_subfamily_A,_polypeptide_1	-
5A	hotspot 5A.3	Kukri_rep_c102472_75	591156011	os3	31380654	OS03G0758600	Os03g0758600 protein	-
5A	hotspot 5A.4	Excalibur_c60150_107	665473735	bd1	72943030	BRADI1G76314	ubiquitin_family_protein	Ubiquitin family protein, expressed
5A	hotspot 5A.4	Excalibur_c60150_107	665473735	os3	1794268	OS03G0131300	Ubiquitin family protein	Ubiquitin family protein, expressed
5A	hotspot 5A.4	Excalibur_c79009_75	665775709	bd1	72911245	BRADI1G76280	OPC-8:0_CoA_ligase1	4-coumarate--CoA ligase-like 4
5A	hotspot 5A.4	Excalibur_c79009_75	665775709	zm1	7342637	GRMZM2G096020	OPC-8:0_CoA_ligase1	4-coumarate--CoA ligase-like 4
5A	hotspot 5A.4	Excalibur_c79009_75	665775709	os3	1825612	OS03G0132000	4-coumarate--CoA ligase-like 4	4-coumarate--CoA ligase-like 4
5B	hotspot 5B.2	RAC875_c38511_91	476805573	os9	19778512	OS09G0509500	Os09g0509500 protein	-
5B	hotspot 5B.2	RFL_Contig570_515	477675444	bd4	40448994	BRADI4G34880	ARF_GTPase-activating_protein	ADP-ribosylation factor GTPase-activating protein
5B	hotspot 5B.2	RFL_Contig570_515	477675444	os9	19829679	OS09G0510700	Os09g0510700 protein	-
5B	hotspot 5B.2	wsnp_Ex_c19724_28721128	478305569	bd2	58076362	BRADI2G60817	Transducin/WD40_repeat-like_superfamily_protein	WD40 repeat-like protein
5B	hotspot 5B.2	wsnp_Ex_c19724_28721128	478305569	os1	41874574	OS01G0951000	Putative FY protein	-
5B	hotspot 5B.2	BobWhite_s67247_276	478743951	bd4	40496022	BRADI4G34927	beta_glucosidase_11	Beta-glucosidase
6B	hotspot 6B.1	Kukri_c61725_545	42510535	bd3	995193	BRADI3G01600	breast_basic_conserved_1	-
6B	hotspot 6B.3	Kukri_c58961_76	669019693	bd4	372241	BRADI4G00747	ankyrin_repeat_family_protein	-
6B	hotspot 6B.3	Tdurum_contig68217_361	674946601	bd5	17661136	BRADI5G14190	reduced_lateral_root_formation	-
6B	hotspot 6B.4	BobWhite_c13202_399	720507027	bd3	59435613	BRADI3G60550	Zincin-like_metalloproteases_family_protein	-
6B	hotspot 6B.4	BobWhite_c13202_399	720507027	os2	35686777	OS02G0830100	Oligopeptidase A-like	-
6B	hotspot 6B.4	RAC875_c49751_75	720985852	bd3	59399402	BRADI3G60477	RING/U-box_superfamily_protein	RING/U-box superfamily protein
6B	hotspot 6B.4	RAC875_c49751_75	720985852	zm5	216695527	AC208348.3_FG012	Tetratricopeptide_repeat_(TPR)-like_superfamily_protein	Pentatricopeptide repeat-containing protein
6B	hotspot 6B.4	RAC875_c49751_75	720985852	os2	35668652	OS02G0829600	Os02g0829600 protein	-
7A	hotspot 7A.3	BS00003730_51	708625194	bd1	25585357	BRADI1G30210	Ribosomal_L27e_protein_family	60S ribosomal protein L27
7A	hotspot 7A.3	BS00003730_51	708625194	os2	10701310	OS02G0284600	60S ribosomal protein L27	60S ribosomal protein L27
7A	hotspot 7A.3	Kukri_rep_c70199_506	709407280	bd1	25543180	BRADI1G30130	Chaperone_protein_htpG_family_protein	Chaperone protein htpG family protein
7A	hotspot 7A.3	Kukri_rep_c70199_506	709407280	os6	30447050	OS06G0716700	90 kDa heat shock protein%3B Heat shock protein 90	-
7A	hotspot 7A.3	BobWhite_c25105_507	709639597	bd1	25549067	BRADI1G30140	Basic-leucine_zipper_(bZIP)_transcription_factor_family_protein	BZIP transcription factor
7A	hotspot 7A.5	Excalibur_c8883_1144	730429714	bd1	25125535	BRADI1G29570	sucrose_synthase_6	Sucrose synthase
7A	hotspot 7A.5	wsnp_Ku_c3929_7189422	730431677	bd1	25123422	BRADI1G29560	NB-ARC_domain-containing_disease_resistance_protein	NBS-LRR disease resistance protein
7A	hotspot 7A.5	wsnp_Ku_c3929_7189422	730431677	os2	15195515	OS02G0456800	Putative pollen signalling protein with adenylyl cyclase activity	-
7A	hotspot 7A.5	wsnp_JD_c19925_17854742	730433163	bd1	25122102	BRADI1G29560	NB-ARC_domain-containing_disease_resistance_protein	NBS-LRR disease resistance protein
7A	hotspot 7A.5	wsnp_JD_c19925_17854742	730433163	os2	15194123	OS02G0456800	Putative pollen signalling protein with adenylyl cyclase activity	-
7A	hotspot 7A.5	RAC875_c50928_292	730710502	bd1	27867186	BRADI1G32500	-	-
7A	hotspot 7A.5	RAC875_c50928_292	730710502	zm6	155589890	GRMZM2G116258	glutamate-1-semialdehyde_2,1-aminomutase_2	-
7A	hotspot 7A.5	RAC875_c12733_1509	731267541	os6	31086661	OS06G0729500	Putative uncharacterized protein	-
7A	hotspot 7A.5	Tdurum_contig46717_2021	731267946	bd1	25084273	BRADI1G29510	Protein_of_unknown_function_(DUF789)	-
